# Supplementary material for: In Silico Clinical Trials in Drug Development: A Systematic Review
Source: Ther Innov Regul Sci. 2025 Nov 24;60(2):423–39. doi: 10.1007/s43441-025-00893-w (PMC12945960; doi:10.1007/s43441-025-00893-w)
Supplement: Supplementary file 1 — Supplementary material S1 [file 43441_2025_893_MOESM1_ESM.xlsx]

## Sheet: PubMed - in silico clinical tri
Article number	PMID	Title	Authors	Citation	First Author	Journal/Book	Publication Year	Create Date	PMCID	NIHMS ID	DOI	reviewer	insilico.connection	relevant	Country	Phase	brief description	Diseases	ICD-11 Code	chapter	RD	Pediatric	SOC	HLGT	Location	in-siilco method	types of data	Models/Images	types of model	Drug therapy developement	Model	AI	model availability	data availability	PKPD	pPKPD	data sources calibration	Calibration MK	Calibration PC	Calibration CD	Calibration RE	data sources validation	Validation MK	Validation PC	Validation CD	Validation SM	NCT	trial type	Purpose of gathered data
1	29868882	In silico clinical trials: concepts and early adoptions	Pappalardo F, Russo G, Tshinanu FM, Viceconti M.	Brief Bioinform. 2019 Sep 27;20(5):1699-1708. doi: 10.1093/bib/bby043.	Pappalardo F	Brief Bioinform	2019	2018/06/06			10.1093/bib/bby043	CR	IS review	yes	Italy	Pre-clinical	virtual cohorts	General disease	I	General diseases	no	no	NA	NA	NA	virtual patients	Reference Data	Computational Models	Quantitative Models	unspecified																	no
2	33446635	Effect of time restricted eating on body weight and fasting glucose in participants with obesity: results of a randomized, controlled, virtual clinical trial	Peeke PM, Greenway FL, Billes SK, Zhang D, Fujioka K.	Nutr Diabetes. 2021 Jan 15;11(1):6. doi: 10.1038/s41387-021-00149-0.	Peeke PM	Nutr Diabetes	2021	2021/01/15	PMC7809455		10.1038/s41387-021-00149-0	CR	none	no	USA
3	32126560	Virtual Clinical Trials: Perspectives in Dermatology	Ali Z, Zibert JR, Thomsen SF.	Dermatology. 2020;236(4):375-382. doi: 10.1159/000506418. Epub 2020 Mar 3.	Ali Z	Dermatology	2020	2020/03/04			10.1159/000506418	CR	none	no
4	35228753	The SGLT2 inhibitor canagliflozin in heart failure: the CHIEF-HF remote, patient-centered randomized trial	Spertus JA, Birmingham MC, Nassif M, Damaraju CV, Abbate A, Butler J, Lanfear DE, Lingvay I, Kosiborod MN, Januzzi JL.	Nat Med. 2022 Apr;28(4):809-813. doi: 10.1038/s41591-022-01703-8. Epub 2022 Feb 28.	Spertus JA	Nat Med	2022	2022/03/01	PMC9018422		10.1038/s41591-022-01703-8	CR	none	no
5	32313817	Virtual clinical trials in medical imaging: a review	Abadi E, Segars WP, Tsui BMW, Kinahan PE, Bottenus N, Frangi AF, Maidment A, Lo J, Samei E.	J Med Imaging (Bellingham). 2020 Jul;7(4):042805. doi: 10.1117/1.JMI.7.4.042805. Epub 2020 Apr 11.	Abadi E	J Med Imaging (Bellingham)	2020	2020/04/22	PMC7148435		10.1117/1.JMI.7.4.042805	CR	IS review	yes	USA	Not mentioned	virtual medical imaging technologies	NOT METIONED	QA0B/QA09	Factors influencing health status or contact with health services	no	no	NA	NA	NA	virtual images	Reference Data	Computational Images	Quantitative Models	no																	no
6	34144597	VIRTUAL CLINICAL TRIALS IN MEDICAL IMAGING SYSTEM EVALUATION AND OPTIMISATION	Barufaldi B, Maidment ADA, Dustler M, Axelsson R, Tomic H, Zackrisson S, Tingberg A, Bakic PR.	Radiat Prot Dosimetry. 2021 Oct 12;195(3-4):363-371. doi: 10.1093/rpd/ncab080.	Barufaldi B	Radiat Prot Dosimetry	2021	2021/06/18	PMC8507451		10.1093/rpd/ncab080	CR	IS review	yes	USA	Not mentioned	virtual medical imaging technologies: digital breast tomosynthesis	breast cancer	QA09.3	Factors influencing health status or contact with health services	no	no	Neoplasms benign, malignant and unspecified (incl cysts and polyps)	Breast neoplasms malignant and unspecified (incl nipple)	Breast	virtual images	Reference Data	Computational Images	Quantitative Models	no																	no
7	33973129	In Silico Clinical Trials in the Orthopedic Device Industry: From Fantasy to Reality?	Favre P, Maquer G, Henderson A, Hertig D, Ciric D, Bischoff JE.	Ann Biomed Eng. 2021 Dec;49(12):3213-3226. doi: 10.1007/s10439-021-02787-y. Epub 2021 May 10.	Favre P	Ann Biomed Eng	2021	2021/05/11	PMC8110242		10.1007/s10439-021-02787-y	CR	IS review	yes	Switzerland	Not mentioned	virtual surgery in orthopedic implant systems	orthopedic	QB51.7/QB51.Y	Factors influencing health status or contact with health services	no	no	Surgical and medical procedures	Bone and joint therapeutic procedures	Muskuloskeletal System (Including Bones, Spine, Musculoskeletal Tissue, and Connective Tissue)	virtual treatment	Reference Data	Computational Images	Quantitative Models	no																	no
8	31822719	Virtual clinical trials identify effective combination therapies in ovarian cancer	Kozłowska E, Vallius T, Hynninen J, Hietanen S, Färkkilä A, Hautaniemi S.	Sci Rep. 2019 Dec 10;9(1):18678. doi: 10.1038/s41598-019-55068-z.	Kozłowska E	Sci Rep	2019	2019/12/12	PMC6904444		10.1038/s41598-019-55068-z	CR	IS application	yes	Finland	Pre-clinical	virtual added value of combinatorial treatments in ovarian cancer, mathematical framework to test various drug combinations	ovarian cancer	2C73	Neoplasms	no	no	Neoplasms benign, malignant and unspecified (incl cysts and polyps)	Reproductive neoplasms female malignant and unspecified	Ovarian	virtual treatment	Clinical Data	Computational Models	Quantitative Models	specified	QSP	no	open source	yes	no	no	mechanistic knowlege, in-vitro and clinical data	1	1	1	0	clinical data	0	0	1	0	no
9	16013940	[Virtual clinical trials, fact or fiction?]	Pérez-Ruixo JJ, Valenzuela B.	Farm Hosp. 2005 May-Jun;29(3):153-7. doi: 10.1016/s1130-6343(05)73656-4.	Pérez-Ruixo JJ	Farm Hosp	2005	2005/07/15			10.1016/s1130-6343(05)73656-4	CR	none	no
10	29410461	In silico clinical trials for pediatric orphan diseases	Carlier A, Vasilevich A, Marechal M, de Boer J, Geris L.	Sci Rep. 2018 Feb 6;8(1):2465. doi: 10.1038/s41598-018-20737-y.	Carlier A	Sci Rep	2018	2018/02/08	PMC5802824		10.1038/s41598-018-20737-y	CR	IS application	yes	Belgium	Not mentioned	virtual subject for pediatric orphan diseases with congenital pseudarthrosis of the tibia (CPT), model of murine bone regeneration	congenital pseudarthrosis of the tibia	LB9Y	Developmental anomalies	yes	yes	Musculoskeletal and connective tissue disorders	Congenital, familial and genetic disorders	Muskuloskeletal System (Including Bones, Spine, Musculoskeletal Tissue, and Connective Tissue)	virtual patients	Molecular Data	Computational Models	Quantitative Models	specified	Disease progression model	yes	theory published	yes	no	no	pre-clinical and clinical data	0	1	1	0	clinical data	0	0	1	0	no
11	15483415	In silico design of clinical trials: a method coming of age	Clermont G, Bartels J, Kumar R, Constantine G, Vodovotz Y, Chow C.	Crit Care Med. 2004 Oct;32(10):2061-70. doi: 10.1097/01.ccm.0000142394.28791.c3.	Clermont G	Crit Care Med	2004	2004/10/16			10.1097/01.ccm.0000142394.28791.c3	CR	IS application	yes	USA	Not mentioned	virtual patients in clinical trials of severe sepsis	severe sepsis	1G40 /XS65	Certain infectious or parasitic diseases	no	no	Infections and infestations	Infections - pathogen unspecified	Infections	virtual patients	Molecular Data	Computational Models	Mechanistic Models	specified	QSP	no	theory published	no	no	no	mechanistic knowlege	1	0	0	0	simulation	0	0	0	1	no
12	31444969	In silico clinical trials for anti-aging therapies	Menendez JA, Cuyàs E, Folguera-Blasco N, Verdura S, Martin-Castillo B, Joven J, Alarcón T.	Aging (Albany NY). 2019 Aug 24;11(16):6591-6601. doi: 10.18632/aging.102180. Epub 2019 Aug 24.	Menendez JA	Aging (Albany NY)	2019	2019/08/25	PMC6738435		10.18632/aging.102180	CR	IS application	yes	Spain	Not mentioned	virtual accelerating the performance of clinical trials targeting human aging	human aging	MG2A	Symptoms, signs or clinical findings, not elsewhere classified	no	no	General disorders and administration site conditions	General system disorders NEC	General system	modeling Phenotype properties	Molecular Data	Computational Models	Quantitative Models	unspecified																	no
13	34041779	Remote clinical trials: A timely opportunity for a virtual reality approach and its potential application in neurology	Chiamulera C, Mantovani E, Tamburin S.	Br J Clin Pharmacol. 2021 Oct;87(10):3639-3642. doi: 10.1111/bcp.14922. Epub 2021 May 26.	Chiamulera C	Br J Clin Pharmacol	2021	2021/05/27			10.1111/bcp.14922	CR	none	no
14	33608120	Editorial: Special Issue of the Italian Chapter of the European Society of Biomechanics dedicated to "Biomechanics for in silico clinical trials"	Cristofolini L, Marino M, Luraghi G, Palanca M.	Med Eng Phys. 2021 Mar;89:12-13. doi: 10.1016/j.medengphy.2021.01.007. Epub 2021 Jan 28.	Cristofolini L	Med Eng Phys	2021	2021/02/20			10.1016/j.medengphy.2021.01.007	CR	IS review	yes	Italy	Not mentioned	virtual models by means of numerical simulations	NOT METIONED	I	General diseases	no	no	NA	NA	NA	virtual Biomechanics	Reference Data	Computational Models	Quantitative Models	no																	no
15	31228352	Technical Note: In silico imaging tools from the VICTRE clinical trial	Sharma D, Graff CG, Badal A, Zeng R, Sawant P, Sengupta A, Dahal E, Badano A.	Med Phys. 2019 Sep;46(9):3924-3928. doi: 10.1002/mp.13674. Epub 2019 Jul 17.	Sharma D	Med Phys	2019	2019/06/23			10.1002/mp.13674	CR	IS methods	yes	USA	Not mentioned	virtual imaging clinical trials for breast imaging modalities	breast lesions	QA09.3	Factors influencing health status or contact with health services	no	no	NA	NA	Breast	virtual images	Clinical Data	Computational Images	Quantitative Models	no																	no
16	33325489	Complete populations of virtual patients for in silico clinical trials	Sinisi S, Alimguzhin V, Mancini T, Tronci E, Leeners B.	Bioinformatics. 2020 Dec 16:btaa1026. doi: 10.1093/bioinformatics/btaa1026. Online ahead of print.	Sinisi S	Bioinformatics	2020	2020/12/16			10.1093/bioinformatics/btaa1026	AH	IS methods	yes	Italy	Not mentioned	virtual Patients:a non-identifiable ODE-based model of the female Hypothalamic-Pituitary Gonadal axis	female Hypothalamic-Pituitary Gonadal axis no disease -> biochemical process	5A61	Endocrine, nutritional or metabolic diseases	no	no	Endocrine disorders	Hypothalamus and pituitary gland disorders	Neurological System (Including Brain and Nervous System)	virtual patients	Reference Data	Computational Models	Quantitative Models	unspecified																	no
17	34803764	Methods to Develop an in silico Clinical Trial: Computational Head-to-Head Comparison of Lisdexamfetamine and Methylphenidate	Gutiérrez-Casares JR, Quintero J, Jorba G, Junet V, Martínez V, Pozo-Rubio T, Oliva B, Daura X, Mas JM, Montoto C.	Front Psychiatry. 2021 Nov 3;12:741170. doi: 10.3389/fpsyt.2021.741170. eCollection 2021.	Gutiérrez-Casares JR	Front Psychiatry	2021	2021/11/22	PMC8595241		10.3389/fpsyt.2021.741170	AH	IS methods	yes	Spain	Not mentioned	virtual population for attention-deficit/hyperactivity disorder	attention-deficit/hyperactivity disorder	6A05	Mental, behavioural or neurodevelopmental disorders	no	no	Psychiatric disorders	Cognitive and attention disorders and disturbances	Neurological System (Including Brain and Nervous System)	virtual patients	Molecular Data	Computational Models	Quantitative Models	specified	QSP	yes	theory published	no	yes	yes	mechanistic knowlege, clinical data	1	0	1	0	clinical data	0	0	1	0	NCT00730249; NCT00337285; NCT00763971	- 2 interventional; Randomized; double blind; multiple arms - 1 interventional; Non-Randomized; Open Label; single arm	1)-3) Model fitting for virtual population
18	34082064	The case for AI-driven cancer clinical trials - The efficacy arm in silico	Kolla L, Gruber FK, Khalid O, Hill C, Parikh RB.	Biochim Biophys Acta Rev Cancer. 2021 Aug;1876(1):188572. doi: 10.1016/j.bbcan.2021.188572. Epub 2021 May 31.	Kolla L	Biochim Biophys Acta Rev Cancer	2021	2021/06/03	PMC8922906	NIHMS1775863	10.1016/j.bbcan.2021.188572	AH	IS review	yes	USA	Not mentioned	virtual synthetic efficacy arms for cancer case	cancer	2D41	Neoplasms	no	no	Neoplasms benign, malignant and unspecified (incl cysts and polyps)	NA	NA	virtual treatment	Reference Data	Computational Models	Quantitative Models	no																	no
19	35386510	Deep-learning lesion and noise insertion for virtual clinical trial in Chest CT	Gong H, Marsh JF, Thorne J, Leng S, McCollough CH, Fletcher JG, Yu L.	Proc SPIE Int Soc Opt Eng. 2021 Feb;11595:115950S. doi: 10.1117/12.2582106. Epub 2021 Feb 15.	Gong H	Proc SPIE Int Soc Opt Eng	2021	2022/04/07	PMC8982986	NIHMS1744062	10.1117/12.2582106	AH	IS methods	yes	USA	Not mentioned	virtually generate patient CT exams with target configurations of lesions and radiation dose levels for Lung carcinoma	Lung carcinoma	QA09.2	Factors influencing health status or contact with health services	no	no	Neoplasms benign, malignant and unspecified (incl cysts and polyps)	Respiratory and mediastinal neoplasms malignant and unspecified)	Pulmonary	virtual patients	Clinical Data	Computational Images	Quantitative Models	no																	no
20	34840860	Social Media and Clinical Research in Dermatology	Geist R, Militello M, Albrecht JM, Presley CL, Anderson JB, Laughter M, Rundle CW.	Curr Dermatol Rep. 2021;10(4):105-111. doi: 10.1007/s13671-021-00350-5. Epub 2021 Nov 19.	Geist R	Curr Dermatol Rep	2021	2021/11/29	PMC8603896		10.1007/s13671-021-00350-5	AH	none	no			configurations of lesions and radiation dose levels.					no
21	20528230	From the evolution of toxin resistance to virtual clinical trials: the role of mathematical models in oncology	Agur Z.	Future Oncol. 2010 Jun;6(6):917-27. doi: 10.2217/fon.10.61.	Agur Z	Future Oncol	2010	2010/06/10			10.2217/fon.10.61	AH	IS review	yes	Israel	Not mentioned	virtual patient’, a clinically validated modeling system that accurately predicts efficacy and toxicity of various oncology drug combinations in individuals and in populations	oncology	2D4Z	Neoplasms	no	no	Neoplasms benign, malignant and unspecified (incl cysts and polyps)	NA	NA	virtual patients	Reference Data	Computational Models	Quantitative Models	unspecified																	no
22	33830789	Virtual Clinical Trials in Oncology-Overview, Challenges, Policy Considerations, and Future Directions	Kadakia KT, Asaad M, Adlakha E, Overman MJ, Checka CM, Offodile AC 2nd.	JCO Clin Cancer Inform. 2021 Apr;5:421-425. doi: 10.1200/CCI.20.00169.	Kadakia KT	JCO Clin Cancer Inform	2021	2021/04/08			10.1200/CCI.20.00169	AH	none	no		Each stage	Virtual Clinical Trials in Oncology	oncology	2D4Z	Neoplasms	no	no	Neoplasms benign, malignant and unspecified (incl cysts and polyps)	NA	NA	review	Clinical Data	Computational Models	Quantitative Models
23	35402969	A Novel Approach to Generate a Virtual Population of Human Coronary Arteries for In Silico Clinical Trials of Stent Design	Pleouras D, Sakellarios A, Rigas G, Karanasiou GS, Tsompou P, Karanasiou G, Kigka V, Kyriakidis S, Pezoulas V, Gois G, Tachos N, Ramos A, Pelosi G, Rocchiccioli S, Michalis L, Fotiadis DI.	IEEE Open J Eng Med Biol. 2021 May 20;2:201-209. doi: 10.1109/OJEMB.2021.3082328. eCollection 2021.	Pleouras D	IEEE Open J Eng Med Biol	2021	2022/04/11	PMC8901009		10.1109/OJEMB.2021.3082328	AH	IS methods	yes	Greece	Not mentioned	virtual population in cardiovascular	cardiovascular	BD40	Diseases of the circulatory system	no	no	Vascular disorders	Arteriosclerosis, stenosis, vascular insufficiency and necrosis	Cardiovascular System (Including Cardiac and Vascular)	virtual patients	Clinical Data	Computational Models	Quantitative Models	no																	no
24	34043291	Virtual clinical trial simulations for a novel KRAS(G12C) inhibitor (ASP2453) in non-small cell lung cancer	Sayama H, Marcantonio D, Nagashima T, Shimazaki M, Minematsu T, Apgar JF, Burke JM, Wille L, Nagasaka Y, Kirouac DC.	CPT Pharmacometrics Syst Pharmacol. 2021 Aug;10(8):864-877. doi: 10.1002/psp4.12661. Epub 2021 Jun 26.	Sayama H	CPT Pharmacometrics Syst Pharmacol	2021	2021/05/27	PMC8376128		10.1002/psp4.12661	AH	IS methods	yes	Japan	Not mentioned	virtual tumor growth in patients with non-small cell lung cancer	non-small cell lung cancer	2C25.Y	Neoplasms	no	no	Neoplasms benign, malignant and unspecified (incl cysts and polyps)	Respiratory and mediastinal neoplasms malignant and unspecified)	Pulmonary	virtual patients	Molecular Data	Computational Models	Quantitative Models	specified	QSP	no	open source	yes	yes	yes	in-vivo	0	1	0	0	in-vitro	0	1	0	0	no
25	32158754	Conducting a Virtual Clinical Trial in HER2-Negative Breast Cancer Using a Quantitative Systems Pharmacology Model With an Epigenetic Modulator and Immune Checkpoint Inhibitors	Wang H, Sové RJ, Jafarnejad M, Rahmeh S, Jaffee EM, Stearns V, Roussos Torres ET, Connolly RM, Popel AS.	Front Bioeng Biotechnol. 2020 Feb 25;8:141. doi: 10.3389/fbioe.2020.00141. eCollection 2020.	Wang H	Front Bioeng Biotechnol	2020	2020/03/12	PMC7051945		10.3389/fbioe.2020.00141	AH	IS application	yes	USA	Not mentioned	virtual clinical trial in breast cancer	breast cancer	2C6Z	Neoplasms	no	no	Neoplasms benign, malignant and unspecified (incl cysts and polyps)	Breast neoplasms malignant and unspecified (incl nipple)	Breast	PK/PD	Clinical Data	Computational Models	Quantitative Models	specified	QSP	no	open source	on request	yes	yes	clinical data, in-vitro	0	1	1	0		0	0	0	0	NCT02453620; NCT02115282	- interventional; allocation: NA; Open Label; single arm - interventional; Randomized; double blind; multiple arms	1) clinical evidence supproting 2) used/ could be used to compare results
26	29368434	The Virtual Anemia Trial: An Assessment of Model-Based In Silico Clinical Trials of Anemia Treatment Algorithms in Patients With Hemodialysis	Fuertinger DH, Topping A, Kappel F, Thijssen S, Kotanko P.	CPT Pharmacometrics Syst Pharmacol. 2018 Apr;7(4):219-227. doi: 10.1002/psp4.12276. Epub 2018 Jan 31.	Fuertinger DH	CPT Pharmacometrics Syst Pharmacol	2018	2018/01/26	PMC5915606		10.1002/psp4.12276	AH	IS application	yes	USA	Not mentioned	Virtual Anemia Trial in Patients With Hemodialysis	Anemia Trial in Patients With Hemodialysis	3A71.2	Diseases of the blood or blood-forming organs	no	no	Surgical and medical procedures	Renal and urinary tract therapeutic procedures	Muskuloskeletal System (Including Bones, Spine, Musculoskeletal Tissue, and Connective Tissue)	virtual treatment	Clinical Data	Computational Models	Pharmacokinetic Models	unspecified																	no
27	32509918	Virtual clinical trial for quantifying the effects of beam collimation and pitch on image quality in computed tomography	Abadi E, Segars WP, Harrawood B, Sharma S, Kapadia A, Samei E.	J Med Imaging (Bellingham). 2020 Jul;7(4):042806. doi: 10.1117/1.JMI.7.4.042806. Epub 2020 Jun 1.	Abadi E	J Med Imaging (Bellingham)	2020	2020/06/09	PMC7262564		10.1117/1.JMI.7.4.042806	AH	IS application	yes	USA	Not mentioned	Virtual clinical trial for quantifying the effects of beam collimation and pitch on image quality in computed tomography for lung lesions	lung lesions	QA09.2	Factors influencing health status or contact with health services	no	no	Investigations	Respiratory and pulmonary investigations (excl blood gases)	Pulmonary	virtual human phantoms (XCAT)	Clinical Data	Computational Images	Quantitative Models	no																	no
28	35695532	In Silico Clinical Trials for Cardiovascular Disease	Filipovic N, Saveljic I, Sustersic T, Milosevic M, Milicevic B, Simic V, Ivanovic M, Kojic M.	J Vis Exp. 2022 May 27;(183). doi: 10.3791/63573.	Filipovic N	J Vis Exp	2022	2022/06/13			10.3791/63573	AH	IS application	yes	Serbia	Pre-clinical	Virtual Clinical Trials for Cardiovascular Disease	Familial dilated cardiomyopathy	BC43.Y	Diseases of the circulatory system	yes	no	Congenital, familial and genetic disorders	Cardiac and vascular disorders congenital	Cardiovascular System (Including Cardiac and Vascular)	virtual patients	Reference Data	Computational Models	Quantitative Models	unspecified								0									no
29	36362781	Digital Twins in Radiology	Pesapane F, Rotili A, Penco S, Nicosia L, Cassano E.	J Clin Med. 2022 Nov 4;11(21):6553. doi: 10.3390/jcm11216553.	Pesapane F	J Clin Med	2022	2022/11/11	PMC9655926		10.3390/jcm11216553	AH	none	no		Not mentioned	virtual model developed to accurately reflect a physical thing or a system in radiology	NOT METIONED				no	NA	NA	NA	digital twin	Reference Data	Computational Models	Quantitative Models
30	33018557	Design and implementation of in silico clinical trial for Bioresorbable Vascular Scaffolds	Karanasiou GS, Tsobou PI, Tachos NS, Antonini L, Petrini L, Pennati G, Gijsen F, Nezami FR, Tzafiri R, Vaughan T, Fawdry M, Fotiadis DI.	Annu Int Conf IEEE Eng Med Biol Soc. 2020 Jul;2020:2675-2678. doi: 10.1109/EMBC44109.2020.9176317.	Karanasiou GS	Annu Int Conf IEEE Eng Med Biol Soc	2020	2020/10/06			10.1109/EMBC44109.2020.9176317	AH	IS application	yes	Greece	Phase IV	Virtual Clinical Trials for the treatment of atherosclerosis	atherosclerosis	BD40	Diseases of the circulatory system	no	no	Vascular disorders	Arteriosclerosis, stenosis, vascular insufficiency and necrosis	Cardiovascular System (Including Cardiac and Vascular)	virtual treatment	Registry Data	Computational Models	Quantitative Models	specified	Other	no	commercial	no	no	no		0	0	0	0		0	0	0	0	no
31	16467123	Is there a role for adjuvant tamoxifen in progesterone receptor-positive breast cancer? An in silico clinical trial	Hilsenbeck SG, Osborne CK.	Clin Cancer Res. 2006 Feb 1;12(3 Pt 2):1049s-1055s. doi: 10.1158/1078-0432.CCR-05-2123.	Hilsenbeck SG	Clin Cancer Res	2006	2006/02/10			10.1158/1078-0432.CCR-05-2123	ASJ	IS application	yes	USA	Pre-clinical	Virtual Clinical Trials in breast cancer	breast cancer	2C6Z	Neoplasms	no	no	Neoplasms benign, malignant and unspecified (incl cysts and polyps)	Breast neoplasms malignant and unspecified (incl nipple)	Breast	virtual treatment	Clinical Data	Computational Models	Quantitative Models	specified	Other	no	no	no	no	no	clinical data, registry data	0	0	1	1	clinical data	0	0	1	0	no
32	36380294	In silico clinical trials for relapsing-remitting multiple sclerosis with MS TreatSim	Sips FLP, Pappalardo F, Russo G, Bursi R.	BMC Med Inform Decis Mak. 2022 Nov 15;22(Suppl 6):294. doi: 10.1186/s12911-022-02034-x.	Sips FLP	BMC Med Inform Decis Mak	2022	2022/11/15	PMC9665027		10.1186/s12911-022-02034-x	ASJ	IS application	yes	Netherlands	Phase III	virtual trial simulation of populations of digital patients in relapsing-remitting multiple sclerosis	relapsing-remitting multiple sclerosis	8A40.0	Diseases of the nervous system	no	no	Nervous system disorders	Demyelinating disorders	Neurological System (Including Brain and Nervous System)	virtual patients	Clinical Data	Computational Models	Quantitative Models	unspecified								0	0								no
33	32470909	GEANT4 Monte Carlo simulations for virtual clinical trials in breast X-ray imaging: Proof of concept	di Franco F, Sarno A, Mettivier G, Hernandez AM, Bliznakova K, Boone JM, Russo P.	Phys Med. 2020 Jun;74:133-142. doi: 10.1016/j.ejmp.2020.05.007. Epub 2020 May 26.	di Franco F	Phys Med	2020	2020/05/30			10.1016/j.ejmp.2020.05.007	ASJ	IS methods	yes	Italy	Not mentioned	Virtual clinical trials in breast imaging	breast lesions	QA09.3	Factors influencing health status or contact with health services	no	no	Investigations	Reproductive organ and breast investigations (excl hormone analyses)	Breast	virtual images	Reference Data	Computational Images	Quantitative Models	no																	no
34	33380031	Translational approaches to treating dynamical diseases through in silico clinical trials	Alfonso S, Jenner AL, Craig M.	Chaos. 2020 Dec;30(12):123128. doi: 10.1063/5.0019556.	Alfonso S	Chaos	2020	2020/12/31			10.1063/5.0019556	ASJ	IS review	yes	Canada	Pre-clinical	n silico clinical trials to explore treatments for a variety of complex diseases	NOT METIONED	XM…	Extension Codes	no	no	NA	NA	NA	PK/PD	Clinical Data	Computational Models	Quantitative Models	unspecified								0	0								no
35	34103684	How artificial intelligence might disrupt diagnostics in hematology in the near future	Walter W, Haferlach C, Nadarajah N, Schmidts I, Kühn C, Kern W, Haferlach T.	Oncogene. 2021 Jun;40(25):4271-4280. doi: 10.1038/s41388-021-01861-y. Epub 2021 Jun 8.	Walter W	Oncogene	2021	2021/06/09	PMC8225509		10.1038/s41388-021-01861-y	ASJ	none	no								no
36	19807203	Use of virtual patient populations for rescuing discontinued drug candidates and for reducing the number of patients in clinical trials	Kleiman M, Sagi Y, Bloch N, Agur Z.	Altern Lab Anim. 2009 Sep;37 Suppl 1:39-45. doi: 10.1177/026119290903701S07.	Kleiman M	Altern Lab Anim	2009	2009/10/08			10.1177/026119290903701S07	ASJ	IS methods	yes	Israel	Not mentioned	virtual patient populations in prostate cancer.	prostate cancer	2C82	Neoplasms	no	no	Neoplasms benign, malignant and unspecified (incl cysts and polyps)	Reproductive neoplasms male malignant and unspecified	Prostate	virtual patients	Clinical Data	Computational Models	Quantitative Models	specified	PKPD	no	no	no	yes	no	in-vivo, in-vitro, clinical data, mechanistic knowlege	1	1	1	0	clinical data	0	0	1	0	no
37	31899455	A Virtual Home for the Virtual Clinical Trial	Persky S.	J Med Internet Res. 2020 Jan 3;22(1):e15582. doi: 10.2196/15582.	Persky S	J Med Internet Res	2020	2020/01/04	PMC6969384		10.2196/15582	ASJ	none	no								no
38	30470218	Patient, study thyself	Wicks P.	BMC Med. 2018 Nov 23;16(1):217. doi: 10.1186/s12916-018-1216-2.	Wicks P	BMC Med	2018	2018/11/25	PMC6260851		10.1186/s12916-018-1216-2	ASJ	none	no								no
39	26536612	Virtual Clinical Trials, an Essential Step in Increasing the Effectiveness of the Drug Development Process	Lehrach H.	Public Health Genomics. 2015;18(6):366-71. doi: 10.1159/000441553. Epub 2015 Nov 5.	Lehrach H	Public Health Genomics	2015	2015/11/05			10.1159/000441553	ASJ	none	no
40	33343874	A porous circulation model of the human brain for in silico clinical trials in ischaemic stroke	Józsa TI, Padmos RM, Samuels N, El-Bouri WK, Hoekstra AG, Payne SJ.	Interface Focus. 2021 Feb 6;11(1):20190127. doi: 10.1098/rsfs.2019.0127. Epub 2020 Dec 11.	Józsa TI	Interface Focus	2021	2020/12/21	PMC7739914		10.1098/rsfs.2019.0127	ASJ	IS methods	yes	UK				8B11	Diseases of the nervous system	no	no								no																	no
41	33494163	Enhancing Patient Centricity and Advancing Innovation in Clinical Research with Virtual Randomized Clinical Trials (vRCTs)	Yaakov RA, Güler Ö, Mayhugh T, Serena TE.	Diagnostics (Basel). 2021 Jan 21;11(2):151. doi: 10.3390/diagnostics11020151.	Yaakov RA	Diagnostics (Basel)	2021	2021/01/26	PMC7909833		10.3390/diagnostics11020151	ASJ	none	no								no
42	34760644	Digital clinical trial: A new norm in clinical research	Thakur S, Lahiry S.	Perspect Clin Res. 2021 Oct-Dec;12(4):184-188. doi: 10.4103/picr.PICR_278_20. Epub 2021 May 15.	Thakur S	Perspect Clin Res	2021	2021/11/11	PMC8525789		10.4103/picr.PICR_278_20	ASJ	none	no								no
43	34520989	In silico trials for treatment of acute ischemic stroke: Design and implementation	Miller C, Padmos RM, van der Kolk M, Józsa TI, Samuels N, Xue Y, Payne SJ, Hoekstra AG.	Comput Biol Med. 2021 Oct;137:104802. doi: 10.1016/j.compbiomed.2021.104802. Epub 2021 Aug 26.	Miller C	Comput Biol Med	2021	2021/09/14			10.1016/j.compbiomed.2021.104802	ASJ	IS application	yes	Netherlands	Not mentioned	virtual patients for acute ischemic stroke	acute ischemic stroke	8B26.Y	Diseases of the nervous system	no	no	Nervous system disorders	Central nervous system vascular disorders	Neurological System (Including Brain and Nervous System)	virtual patients	Clinical Data	Computational Models	Quantitative Models	unspecified																	no
44	34065907	The Combination of Cell Cultured Technology and In Silico Model to Inform the Drug Development	Zhou Z, Zhu J, Jiang M, Sang L, Hao K, He H.	Pharmaceutics. 2021 May 12;13(5):704. doi: 10.3390/pharmaceutics13050704.	Zhou Z	Pharmaceutics	2021	2021/06/02	PMC8151315		10.3390/pharmaceutics13050704	ASJ	IS methods	yes	China				XM…	Extension Codes	no	no								no																	no
45	33332411	Development platform for artificial pancreas algorithms	Smaoui MR, Rabasa-Lhoret R, Haidar A.	PLoS One. 2020 Dec 17;15(12):e0243139. doi: 10.1371/journal.pone.0243139. eCollection 2020.	Smaoui MR	PLoS One	2020	2020/12/17	PMC7746189		10.1371/journal.pone.0243139	ASJ	none	no								no
46	33878322	Evaluating the Impact of Physiological Properties of the Gastrointestinal Tract On Drug In Vivo Performance Using Physiologically Based Biopharmaceutics Modeling and Virtual Clinical Trials	Jereb R, Opara J, Bajc A, Petek B.	J Pharm Sci. 2021 Aug;110(8):3069-3081. doi: 10.1016/j.xphs.2021.04.007. Epub 2021 Apr 18.	Jereb R	J Pharm Sci	2021	2021/04/20			10.1016/j.xphs.2021.04.007	DJ	IS application	yes	Slovenia	Pre-clinical	virtual trials using physiologies in gastrointestinal tract	gastrointestinal tract	XM…	Extension Codes	no	no	Investigations	Gastrointestinal investigations	Gastrointestinal Tract	modeling physiological properties	Reference Data	Computational Models	Quantitative Models	specified	PBPK	no	commercial	no	yes	no	clinical data, in-vivo, in-vitro	0	1	1	0	in-vivo	0	1	0	0	no
47	28502675	Genotype-guided dosing of warfarin through modeling and simulation	Deng J, Vozmediano V, Rodriguez M, Cavallari LH, Schmidt S.	Eur J Pharm Sci. 2017 Nov 15;109S:S9-S14. doi: 10.1016/j.ejps.2017.05.017. Epub 2017 May 11.	Deng J	Eur J Pharm Sci	2017	2017/05/16			10.1016/j.ejps.2017.05.017	DJ	IS application	yes	USA				BD…	Diseases of the circulatory system	no	no								specified	popPK	no	theory published	no	yes	yes		0	0	0	0		0	0	0	0	no
48	28191877	A virtual clinical trial comparing static versus dynamic PET imaging in measuring response to breast cancer therapy	Wangerin KA, Muzi M, Peterson LM, Linden HM, Novakova A, Mankoff DA, Kinahan PE.	Phys Med Biol. 2017 May 7;62(9):3639-3655. doi: 10.1088/1361-6560/aa6023. Epub 2017 Feb 13.	Wangerin KA	Phys Med Biol	2017	2017/02/14	PMC5713892	NIHMS923346	10.1088/1361-6560/aa6023	DJ	IS application	yes	USA				QA06	Factors influencing health status or contact with health services	no	no								no																	no
49	33041995	In-Silico Trials for Treatment of Acute Ischemic Stroke	Konduri PR, Marquering HA, van Bavel EE, Hoekstra A, Majoie CBLM; INSIST Investigators.	Front Neurol. 2020 Sep 16;11:558125. doi: 10.3389/fneur.2020.558125. eCollection 2020.	Konduri PR	Front Neurol	2020	2020/10/12	PMC7525145		10.3389/fneur.2020.558125	DJ	IS application	yes	Netherlands	Not mentioned	virtual trials for patients with acute ischemic stroke due to a large vessel occlusion have poor functional outcome	acute ischemic stroke	8B11	Diseases of the nervous system	no	no	Nervous system disorders	Central nervous system vascular disorders	Neurological System (Including Brain and Nervous System)	virtual patients	Clinical Data	Computational Models	Quantitative Models	unspecified																	no
50	32694595	Author Correction: Virtual clinical trials identify effective combination therapies in ovarian cancer	Kozłowska E, Vallius T, Hynninen J, Hietanen S, Färkkilä A, Hautaniemi S.	Sci Rep. 2020 Jul 22;10(1):12531. doi: 10.1038/s41598-020-69092-x.	Kozłowska E	Sci Rep	2020	2020/07/23	PMC7374732		10.1038/s41598-020-69092-x	DJ	none	no								no
51	34298293	Applicability analysis to evaluate credibility of an in silico thrombectomy procedure	Luraghi G, Bridio S, Miller C, Hoekstra A, Rodriguez Matas JF, Migliavacca F.	J Biomech. 2021 Sep 20;126:110631. doi: 10.1016/j.jbiomech.2021.110631. Epub 2021 Jul 12.	Luraghi G	J Biomech	2021	2021/07/23			10.1016/j.jbiomech.2021.110631	DJ	none	no								no
52	31334937	Virtual Clinical Trials: Challenges and Opportunities: Proceedings of a Workshop	National Academies of Sciences, Engineering, and Medicine; Health and Medicine Division; Board on Health Sciences Policy; Forum on Drug Discovery, Development, and Translation; Shore C, Khandekar E, Alper J, editors.	Washington (DC): National Academies Press (US); 2019 Jul 23.	National Academies of Sciences, Engineering, and Medicine; Health and Medicine Division; Board on Health Sciences Policy; Forum on Drug Discovery, Development, and Translation	Virtual Clinical Trials: Challenges and Opportunities: Proceedings of a Workshop	2019	2019/07/23			10.17226/25502	DJ	none	no								no
53	35060885	[Enriching in vivo clinical trials with in silico models for orthopedic implants]	Maquer G, Favre P.	Med Sci (Paris). 2022 Jan;38(1):38-44. doi: 10.1051/medsci/2021243. Epub 2022 Jan 21.	Maquer G	Med Sci (Paris)	2022	2022/01/21			10.1051/medsci/2021243	DJ	none	no								no
54	34486426	Methods for Insulin Bolus Adjustment Based on the Continuous Glucose Monitoring Trend Arrows in Type 1 Diabetes: Performance and Safety Assessment in an In Silico Clinical Trial	Noaro G, Cappon G, Sparacino G, Boscari F, Bruttomesso D, Facchinetti A.	J Diabetes Sci Technol. 2021 Sep 6:19322968211043162. doi: 10.1177/19322968211043162. Online ahead of print.	Noaro G	J Diabetes Sci Technol	2021	2021/09/06			10.1177/19322968211043162	DJ	IS application	yes	Italy	Pre-clinical	virtual trials for Type 1 Diabetes	Type 1 Diabetes	5A10	Endocrine, nutritional or metabolic diseases	no	no	Metabolism and nutrition disorders	Glucose metabolism disorders (incl diabetes mellitus)	Metabolic Disorders (Including Metabolism, Hepatobiliary and Pancreatic)	virtual treatment	Clinical Data	Computational Models	Pharmacokinetic Models	specified	Other	no	open source	yes	yes	no		0	0	0	0		0	0	0	0	no
55	34072509	Modeling-Based Decision Support System for Radical Prostatectomy Versus External Beam Radiotherapy for Prostate Cancer Incorporating an In Silico Clinical Trial and a Cost-Utility Study	van Wijk Y, Ramaekers B, Vanneste BGL, Halilaj I, Oberije C, Chatterjee A, Marcelissen T, Jochems A, Woodruff HC, Lambin P.	Cancers (Basel). 2021 May 29;13(11):2687. doi: 10.3390/cancers13112687.	van Wijk Y	Cancers (Basel)	2021	2021/06/02	PMC8198879		10.3390/cancers13112687	DJ	IS application	yes	Netherlands	Pre-clinical	virtual trials for prostate cancer	solid tumor	2C82	Neoplasms	no	no	Neoplasms benign, malignant and unspecified (incl cysts and polyps)	Reproductive neoplasms male malignant and unspecified	Prostate	virtual decision support system	Clinical Data	Computational Models	Quantitative Models	no																	no
56	36323435	Virtual clinical trials of anti-PD-1 and anti-CTLA-4 immunotherapy in advanced hepatocellular carcinoma using a quantitative systems pharmacology model	Sové RJ, Verma BK, Wang H, Ho WJ, Yarchoan M, Popel AS.	J Immunother Cancer. 2022 Nov;10(11):e005414. doi: 10.1136/jitc-2022-005414.	Sové RJ	J Immunother Cancer	2022	2022/11/02	PMC9639136		10.1136/jitc-2022-005414	DJ	IS application	yes	USA	Pre-clinical	Virtual clinical trials in advanced hepatocellular carcinoma	advanced hepatocellular carcinoma	2C12.02	Neoplasms	no	no	Neoplasms benign, malignant and unspecified (incl cysts and polyps)	Hepatobiliary neoplasms malignant and unspecified	Metabolic Disorders (Including Metabolism, Hepatobiliary and Pancreatic)	virtual patients	Clinical Data	Computational Models	Quantitative Models	specified	QSP	yes	open source	yes	yes	yes	clinical data	0	0	1	0	clinical data (same trial as for calibration)	0	0	1	0	NCT01658878	interventional; Non-Randomized; Open Label; multiple arms	Model fitting for virtual population
57	22071782	Results of a multicentric in silico clinical trial (ROCOCO): comparing radiotherapy with photons and protons for non-small cell lung cancer	Roelofs E, Engelsman M, Rasch C, Persoon L, Qamhiyeh S, de Ruysscher D, Verhaegen F, Pijls-Johannesma M, Lambin P; ROCOCO Consortium.	J Thorac Oncol. 2012 Jan;7(1):165-76. doi: 10.1097/JTO.0b013e31823529fc.	Roelofs E	J Thorac Oncol	2012	2011/11/11			10.1097/JTO.0b013e31823529fc	DJ	IS application	yes	Netherlands	stage IA-IIIB (stage of cancer)	for non-small cell lung cancer patients	non-small cell lung cancer	2C25.Y	Neoplasms	no	no	Neoplasms benign, malignant and unspecified (incl cysts and polyps)	Respiratory and mediastinal neoplasms malignant and unspecified)	Pulmonary	virtual treatment	Clinical Data	Computational Models	Quantitative Models	no								0	0								no
58	33469069	The importance of curve severity, type and instrumentation strategy in the surgical correction of adolescent idiopathic scoliosis: an in silico clinical trial on 64 cases	Galbusera F, Cina A, Panico M, Bassani T.	Sci Rep. 2021 Jan 19;11(1):1799. doi: 10.1038/s41598-021-81319-z.	Galbusera F	Sci Rep	2021	2021/01/20	PMC7815774		10.1038/s41598-021-81319-z	DJ	IS application	yes	Italy	Not mentioned	Adolescent idiopathic scoliosis i	Adolescent idiopathic scoliosis	FA70.1	Diseases of the musculoskeletal system or connective tissue	no	no	Musculoskeletal and connective tissue disorders	Musculoskeletal and connective tissue deformities (incl intervertebral disc disorders)	Muskuloskeletal System (Including Bones, Spine, Musculoskeletal Tissue, and Connective Tissue)	virtual treatment	Clinical Data	Computational Models	Mechanistic Models	no																	no
59	33936517	Development of A Blockchain Framework for Virtual Clinical Trials	Zhuang Y, Sheets L, Gao X, Shen Y, Shae ZY, Tsai JJP, Shyu CR.	AMIA Annu Symp Proc. 2021 Jan 25;2020:1412-1420. eCollection 2020.	Zhuang Y	AMIA Annu Symp Proc	2021	2021/05/03	PMC8075489			BHC	none	no		Pre-clinical	A Blockchain Framework for Virtual Clinical Trials	NOT METIONED				no	NA	NA	NA	blockchain framework	Clinical Data	Computational Models	Quantitative Models
60	33866003	Randomized trial comparing efficacy of pelvic floor muscle training with a digital therapeutic motion-based device to standard pelvic floor exercises for treatment of stress urinary incontinence (SUV trial): An all-virtual trial design	Weinstein MM, Pulliam SJ, Richter HE.	Contemp Clin Trials. 2021 Jun;105:106406. doi: 10.1016/j.cct.2021.106406. Epub 2021 Apr 16.	Weinstein MM	Contemp Clin Trials	2021	2021/04/18			10.1016/j.cct.2021.106406	DJ	none	no								no
61	32118094	Computational reader design and statistical performance evaluation of an in-silico imaging clinical trial comparing digital breast tomosynthesis with full-field digital mammography	Zeng R, Samuelson FW, Sharma D, Badal A, Christian GG, Glick SJ, Myers KJ, Badano A.	J Med Imaging (Bellingham). 2020 Jul;7(4):042802. doi: 10.1117/1.JMI.7.4.042802. Epub 2020 Feb 26.	Zeng R	J Med Imaging (Bellingham)	2020	2020/03/03	PMC7043285		10.1117/1.JMI.7.4.042802	EC	none	no
62	31331443	Research Techniques Made Simple:Teledermatology in Clinical Trials	Laggis CW, Williams VL, Yang X, Kovarik CL.	J Invest Dermatol. 2019 Aug;139(8):1626-1633.e1. doi: 10.1016/j.jid.2019.04.004.	Laggis CW	J Invest Dermatol	2019	2019/07/24			10.1016/j.jid.2019.04.004	EC	none	no
63	33683711	Dataset of patient-derived digital breast phantoms for in silico studies in breast computed tomography, digital breast tomosynthesis, and digital mammography	Sarno A, Mettivier G, di Franco F, Varallo A, Bliznakova K, Hernandez AM, Boone JM, Russo P.	Med Phys. 2021 May;48(5):2682-2693. doi: 10.1002/mp.14826. Epub 2021 Apr 3.	Sarno A	Med Phys	2021	2021/03/08			10.1002/mp.14826	EC	IS methods	yes	Italy	Not mentioned	Virtual clinical trials in breast imaging	breast scan	QA09.3	Factors influencing health status or contact with health services	no	no	Investigations	Reproductive organ and breast investigations (excl hormone analyses)	Breast	virtual images	Reference Data	Computational Images	Quantitative Models	no																	no
64	28392614	A virtual clinical trial using projection-based nodule insertion to determine radiologist reader performance in lung cancer screening CT	Yu L, Hu Q, Koo CW, Takahashi EA, Levin DL, Johnson TF, Hora MJ, Dirks S, Chen B, McMillan K, Leng S, Fletcher JG, McCollough CH.	Proc SPIE Int Soc Opt Eng. 2017 Feb 11;10132:101321R. doi: 10.1117/12.2255593. Epub 2017 Mar 9.	Yu L	Proc SPIE Int Soc Opt Eng	2017	2017/04/11	PMC5384330	NIHMS854785	10.1117/12.2255593	EC	IS methods	yes	USA	Not mentioned	virtual lung screening CT in lung cancer	lung cancer	QA09.2	Factors influencing health status or contact with health services	no	no	Neoplasms benign, malignant and unspecified (incl cysts and polyps)	Respiratory and mediastinal neoplasms malignant and unspecified)	Pulmonary	virtual images	Reference Data	Computational Images	Quantitative Models	no																	no
65	32564760	Digitizing the Pharma Neurons - A Technological Operation in Progress!	Bhardwaj P, Yadav RK, Kurian S.	Rev Recent Clin Trials. 2020;15(3):178-187. doi: 10.2174/1574887115666200621183459.	Bhardwaj P	Rev Recent Clin Trials	2020	2020/06/23			10.2174/1574887115666200621183459	EC	none	no
66	34657482	Highlights of the 12th Japan Bioanalysis Forum Symposium	Uchiyama H, Yamaguchi T, Arai K, Arakawa T, Igarashi H, Ohtsu Y, Ochiai R, Kawai Y, Koseki N, Komaba J, Sano Y, Shimizu H, Takahashi M, Nagao A, Nakamura T, Nishiguchi Y, Hata K, Nakai K, Hara H, Mabuchi M, Murao N, Yoshinaga R.	Bioanalysis. 2021 Nov;13(22):1653-1657. doi: 10.4155/bio-2021-0204. Epub 2021 Oct 18.	Uchiyama H	Bioanalysis	2021	2021/10/18			10.4155/bio-2021-0204	EC	none	no
67	36104654	Assessing the Financial Value of Decentralized Clinical Trials	DiMasi JA, Smith Z, Oakley-Girvan I, Mackinnon A, Costello M, Tenaerts P, Getz KA.	Ther Innov Regul Sci. 2022 Sep 14:1-11. doi: 10.1007/s43441-022-00454-5. Online ahead of print.	DiMasi JA	Ther Innov Regul Sci	2022	2022/09/14	PMC9473466		10.1007/s43441-022-00454-5	EC	none	no
68	34106850	Computational Breast Anatomy Simulation Using Multi-Scale Perlin Noise	Barufaldi B, Abbey CK, Lago MA, Vent TL, Acciavatti RJ, Bakic PR, Maidment ADA.	IEEE Trans Med Imaging. 2021 Dec;40(12):3436-3445. doi: 10.1109/TMI.2021.3087958. Epub 2021 Nov 30.	Barufaldi B	IEEE Trans Med Imaging	2021	2021/06/09	PMC8669622	NIHMS1760805	10.1109/TMI.2021.3087958	EC	IS methods	yes	USA	Not mentioned	medical imaging require realistic models of human anatomy in breast	breast scan	QA09.3	Factors influencing health status or contact with health services	no	no	Investigations	Reproductive organ and breast investigations (excl hormone analyses)	Breast	virtual images	Reference Data	Computational Images	Quantitative Models	no																	no
69	27502621	In silico evaluation of gadofosveset pharmacokinetics in different population groups using the Simcyp® simulator platform	Spanakis M, Marias K.	In Silico Pharmacol. 2014 Dec;2(1):2. doi: 10.1186/s40203-014-0002-x. Epub 2014 Jun 12.	Spanakis M	In Silico Pharmacol	2014	2016/08/10	PMC4644137		10.1186/s40203-014-0002-x	EC	IS application	yes	Greece	Not mentioned	In silico evaluation of gadofosveset pharmacokinetics in population cohorts of healthy volunteers, obese, renal and liver impairment, and in a generated virtual oncology population.	cancer	QA09	Factors influencing health status or contact with health services	no	no	Neoplasms benign, malignant and unspecified (incl cysts and polyps)	NA	NA	virtual patients	Reference Data	Computational Models	Pharmacokinetic Models	specified	PBPK	no	commercial	no	yes	yes		0	0	0	0		0	0	0	0	no
70	35929558	Virtual oncology research-different models and lessons learned	Ranganathan P, Pramesh CS.	Curr Opin Support Palliat Care. 2022 Sep 1;16(3):117-122. doi: 10.1097/SPC.0000000000000605. Epub 2022 Jul 22.	Ranganathan P	Curr Opin Support Palliat Care	2022	2022/08/05	PMC9451610		10.1097/SPC.0000000000000605	EC	none	no
71	32870622	The Role of Digital Health Technologies in Drug Development: Proceedings of a Workshop	National Academies of Sciences, Engineering, and Medicine; Health and Medicine Division; Board on Health Sciences Policy; Roundtable on Genomics and Precision Health; Forum on Drug Discovery, Development, and Translation; Shore C, Beachy SH, Nicholson A, Addie S, Hackmann M, Khandekar E, editors.	Washington (DC): National Academies Press (US); 2020 Aug 28.	National Academies of Sciences, Engineering, and Medicine; Health and Medicine Division; Board on Health Sciences Policy; Roundtable on Genomics and Precision Health; Forum on Drug Discovery, Development, and Translation	The Role of Digital Health Technologies in Drug Development: Proceedings of a Workshop	2020	2020/08/28			10.17226/25850	EC	none	no
72	28427321	In silico assessment of biomedical products: The conundrum of rare but not so rare events in two case studies	Viceconti M, Cobelli C, Haddad T, Himes A, Kovatchev B, Palmer M.	Proc Inst Mech Eng H. 2017 May;231(5):455-466. doi: 10.1177/0954411917702931.	Viceconti M	Proc Inst Mech Eng H	2017	2017/04/22			10.1177/0954411917702931	EC	IS review	yes	UK	Pre-clinical	The puzzle of rare-but-not-rare events in two case studies	review	I	General diseases	no	no	NA	NA	NA	modeling Phenotype properties	Reference Data	Computational Models	Quantitative Models	unspecified								0	0								no
73	33851424	The application of precision dosing in the use of sertraline throughout pregnancy for poor and ultrarapid metabolizer CYP 2C19 subjects: A virtual clinical trial pharmacokinetics study	Almurjan A, Macfarlane H, Badhan RKS.	Biopharm Drug Dispos. 2021 Jun;42(6):252-262. doi: 10.1002/bdd.2278. Epub 2021 May 5.	Almurjan A	Biopharm Drug Dispos	2021	2021/04/14			10.1002/bdd.2278	EC	IS application	yes		Not mentioned	A pharmacokinetic modeling virtual clinical trials approach for pregnancy	CYP2C19 ultrarapid metabolizer <- metabolism type (depression real disease)	6A7Z	Mental, behavioural or neurodevelopmental disorders	no	no	Congenital, familial and genetic disorders	Chromosomal abnormalities, gene alterations and gene variants	Genetic Disorders (Including Gene)	PK/PD	Clinical Data	Computational Models	Pharmacokinetic Models	specified	PBPK	no	commercial	no	yes	yes		0	0	0	0	clinical data	0	0	1	0	no
74	34015277	The Pharmacokinetics of Gefitinib in a Chinese Cancer Population Group: A Virtual Clinical Trials Population Study	Yu H, Singh Badhan RK.	J Pharm Sci. 2021 Oct;110(10):3507-3519. doi: 10.1016/j.xphs.2021.05.008. Epub 2021 May 17.	Yu H	J Pharm Sci	2021	2021/05/20			10.1016/j.xphs.2021.05.008	EC	IS application	yes	UK	Pre-clinical	A Virtual Clinical Trials Population Study for lung cancer	non-small-cell lung cancer	2C25.Y	Neoplasms	no	no	Neoplasms benign, malignant and unspecified (incl cysts and polyps)	Respiratory and mediastinal neoplasms malignant and unspecified)	Pulmonary	PK/PD	Reference Data	Computational Models	Pharmacokinetic Models	specified	PBPK	no	commercial	no	yes	yes		0	0	0	0	clinical data	0	0	1	0	no
75	19672149	Current clinical evidence for proton therapy	Brada M, Pijls-Johannesma M, De Ruysscher D.	Cancer J. 2009 Jul-Aug;15(4):319-24. doi: 10.1097/PPO.0b013e3181b6127c.	Brada M	Cancer J	2009	2009/08/13			10.1097/PPO.0b013e3181b6127c	EC	none	no		Not mentioned	in silico clinical trials for cancers	cancer				no	Neoplasms benign, malignant and unspecified (incl cysts and polyps)	NA	NA	virtual treatment	Reference Data	Computational Models	Quantitative Models
76	35602226	Personalised high tibial osteotomy has mechanical safety equivalent to generic device in a case-control in silico clinical trial	MacLeod AR, Peckham N, Serrancolí G, Rombach I, Hourigan P, Mandalia VI, Toms AD, Fregly BJ, Gill HS.	Commun Med (Lond). 2021 Jun 30;1:6. doi: 10.1038/s43856-021-00001-7. eCollection 2021.	MacLeod AR	Commun Med (Lond)	2021	2022/05/23	PMC9053187		10.1038/s43856-021-00001-7	JiH	IS application	yes	UK	Not mentioned	in silico clinical trials for osteoarthritis patients	Knee osteoarthritis	FA01	Diseases of the musculoskeletal system or connective tissue	no	no	Musculoskeletal and connective tissue disorders	Joint disorders	Muskuloskeletal System (Including Bones, Spine, Musculoskeletal Tissue, and Connective Tissue)	virtual patients	Reference Data	Computational Models	Quantitative Models	no																	NCT03419598	observation, data collection
77	21672995	Pfizer launches virtual clinical trial	Roehr B.	BMJ. 2011 Jun 14;342:d3722. doi: 10.1136/bmj.d3722.	Roehr B	BMJ	2011	2011/06/16			10.1136/bmj.d3722	JiH	none	no								no
78	35685119	Development and evaluation of a method for tumor growth simulation in virtual clinical trials of breast cancer screening	Tomic H, Bjerkén A, Hellgren G, Johnson K, Förnvik D, Zackrisson S, Tingberg A, Dustler M, Bakic PR.	J Med Imaging (Bellingham). 2022 May;9(3):033503. doi: 10.1117/1.JMI.9.3.033503. Epub 2022 Jun 6.	Tomic H	J Med Imaging (Bellingham)	2022	2022/06/10	PMC9168969		10.1117/1.JMI.9.3.033503	JiH	IS methods	yes	Sweden				QA09.3	Factors influencing health status or contact with health services	no	no								no																	no
79	30072901	Current Strategies and Applications for Precision Drug Design	Wang C, Xu P, Zhang L, Huang J, Zhu K, Luo C.	Front Pharmacol. 2018 Jul 18;9:787. doi: 10.3389/fphar.2018.00787. eCollection 2018.	Wang C	Front Pharmacol	2018	2018/08/04	PMC6060444		10.3389/fphar.2018.00787	JiH	IS review	yes	China	Pre-clinical	Molecular dynamic simulation, drug target prediction and in silico clinical trials are discussed.	NOT METIONED	XM…	Extension Codes	no	no	NA	NA	NA	Molecular dynamic simulation and drug target prediction	Molecular Data	Computational Models	Quantitative Models	unspecified								0	0								no
80	30058117	Advances in digital and physical anthropomorphic breast phantoms for x-ray imaging	Glick SJ, Ikejimba LC.	Med Phys. 2018 Oct;45(10):e870-e885. doi: 10.1002/mp.13110. Epub 2018 Aug 28.	Glick SJ	Med Phys	2018	2018/07/31			10.1002/mp.13110	JiH	IS review	yes	USA	Not mentioned	breast imaging	breast scan	QA09.3	Factors influencing health status or contact with health services	no	no	Investigations	Reproductive organ and breast investigations (excl hormone analyses)	Breast	virtual images	Reference Data	Computational Images	Quantitative Models	no																	no
81	33579739	Quantitative systems pharmacology model predictions for efficacy of atezolizumab and nab-paclitaxel in triple-negative breast cancer	Wang H, Ma H, Sové RJ, Emens LA, Popel AS.	J Immunother Cancer. 2021 Feb;9(2):e002100. doi: 10.1136/jitc-2020-002100.	Wang H	J Immunother Cancer	2021	2021/02/13	PMC7883871		10.1136/jitc-2020-002100	JiH	IS application	yes	USA	Not mentioned	Immune checkpoint blockade therapy for triple-negative breast cancer	triple-negative breast cancer	2C60	Neoplasms	no	no	Neoplasms benign, malignant and unspecified (incl cysts and polyps)	Breast neoplasms malignant and unspecified (incl nipple)	Breast	virtual patients	Clinical Data	Computational Models	Quantitative Models	specified	QSP	no	open source	no	yes	yes	clinical data	0	0	1	0	clinical data	0	0	1	0	NCT01375842; NCT02425891	interventional; Randomized; Open Label/double blind; multiple arms	1) Model fitting for virtual population 2) clinical evidence supporting
82	36434958	In silico thrombectomy trials for acute ischemic stroke	Miller C, Konduri P, Bridio S, Luraghi G, Arrarte Terreros N, Boodt N, Samuels N, Rodriguez Matas JF, Migliavacca F, Lingsma H, van der Lugt A, Roos Y, Dippel D, Marquering H, Majoie C, Hoekstra A.	Comput Methods Programs Biomed. 2022 Nov 15;228:107244. doi: 10.1016/j.cmpb.2022.107244. Online ahead of print.	Miller C	Comput Methods Programs Biomed	2022	2022/11/26			10.1016/j.cmpb.2022.107244	JiH	IS application	yes	Netherlands	Not mentioned	In silico thrombectomy trials for acute ischemic stroke	acute ischemic stroke	8B11	Diseases of the nervous system	no	no	Nervous system disorders	Central nervous system vascular disorders	Neurological System (Including Brain and Nervous System)	virtual patients	Reference Data	Computational Models	Quantitative Models	no																	no
83	31281846	Human Systems Biology and Metabolic Modelling: A Review-From Disease Metabolism to Precision Medicine	Angione C.	Biomed Res Int. 2019 Jun 9;2019:8304260. doi: 10.1155/2019/8304260. eCollection 2019.	Angione C	Biomed Res Int	2019	2019/07/09	PMC6590590		10.1155/2019/8304260	JiH	IS review	yes	UK	Pre-clinical	human metabolic modelling	metabolite	I	General diseases	no	no	Investigations	Toxicology and therapeutic drug monitoring	NA	modeling Phenotype properties	Molecular Data	Computational Models	Quantitative Models	unspecified								0	0								no
84	33021815	Digital Health and the Care of the Patient With Arrhythmia: What Every Electrophysiologist Needs to Know	Tarakji KG, Silva J, Chen LY, Turakhia MP, Perez M, Attia ZI, Passman R, Boissy A, Cho DJ, Majmudar M, Mehta N, Wan EY, Chung M.	Circ Arrhythm Electrophysiol. 2020 Nov;13(11):e007953. doi: 10.1161/CIRCEP.120.007953. Epub 2020 Oct 6.	Tarakji KG	Circ Arrhythm Electrophysiol	2020	2020/10/06			10.1161/CIRCEP.120.007953	JiH	none	no								no
85	18258382	Radiation dose prescription for non-small-cell lung cancer according to normal tissue dose constraints: an in silico clinical trial	van Baardwijk A, Bosmans G, Bentzen SM, Boersma L, Dekker A, Wanders R, Wouters BG, Lambin P, De Ruysscher D.	Int J Radiat Oncol Biol Phys. 2008 Jul 15;71(4):1103-10. doi: 10.1016/j.ijrobp.2007.11.028. Epub 2008 Feb 6.	van Baardwijk A	Int J Radiat Oncol Biol Phys	2008	2008/02/09			10.1016/j.ijrobp.2007.11.028	JiH	none	no								no
86	34887260	Navigating Cancer Care in the COVID-19 Era		Cancer Discov. 2022 Feb;12(2):283. doi: 10.1158/2159-8290.CD-ND2021-0116. Epub 2021 Dec 9.		Cancer Discov	2022	2021/12/10			10.1158/2159-8290.CD-ND2021-0116	JiH	none	no								no
87	29367239	Towards personalized computational oncology: from spatial models of tumour spheroids, to organoids, to tissues	Karolak A, Markov DA, McCawley LJ, Rejniak KA.	J R Soc Interface. 2018 Jan;15(138):20170703. doi: 10.1098/rsif.2017.0703.	Karolak A	J R Soc Interface	2018	2018/01/26	PMC5805971		10.1098/rsif.2017.0703	JiH	IS review	yes	USA	Pre-clinical	virtual clinical trials experiments and computational models to determine personalized medical treatment strategies	three-dimensional tumours	2D4Z	Neoplasms	no	no	Neoplasms benign, malignant and unspecified (incl cysts and polyps)	NA	NA	virtual treatment	Molecular Data	Computational Models	Quantitative Models	unspecified								0	0								no
88	34158302	Use of connected digital products in clinical research following the COVID-19 pandemic: a comprehensive analysis of clinical trials	Marra C, Gordon WJ, Stern AD.	BMJ Open. 2021 Jun 22;11(6):e047341. doi: 10.1136/bmjopen-2020-047341.	Marra C	BMJ Open	2021	2021/06/23	PMC8228572		10.1136/bmjopen-2020-047341	JiH	none	no			that integrate standard-of-care patient data, medical imaging, organ-on-chip					no
89	31559375	Modeling "Textured" Bones in Virtual Human Phantoms	Abadi E, Segars WP, Sturgeon GM, Harrawood B, Kapadia A, Samei E.	IEEE Trans Radiat Plasma Med Sci. 2019 Jan;3(1):47-53. doi: 10.1109/TRPMS.2018.2828083. Epub 2018 Apr 19.	Abadi E	IEEE Trans Radiat Plasma Med Sci	2019	2019/09/28	PMC6762028	NIHMS1517869	10.1109/TRPMS.2018.2828083	JiH	IS methods	yes	USA	Not mentioned	virtual human phantoms (XCAT)	NOT METIONED	QA00.B	Factors influencing health status or contact with health services	no	no	Investigations	Investigations, imaging and histopathology procedures NEC	Muskuloskeletal System (Including Bones, Spine, Musculoskeletal Tissue, and Connective Tissue)	virtual human phantoms (XCAT)	Reference Data	Computational Images	Quantitative Models	no																	no
90	15504712	Biosimulation software is changing research	Ho RL, Bartsell LT.	Biotechnol Annu Rev. 2004;10:297-302. doi: 10.1016/S1387-2656(04)10012-4.	Ho RL	Biotechnol Annu Rev	2004	2004/10/27			10.1016/S1387-2656(04)10012-4	BHC	IS review	yes	USA	Not mentioned	model of normal human metabolism	human metabolism	I	General diseases	no	no	Metabolism and nutrition disorders	Glucose metabolism disorders (incl diabetes mellitus)	Metabolic Disorders (Including Metabolism, Hepatobiliary and Pancreatic)	virtual patients	Reference Data	Computational Models	Quantitative Models	unspecified																	no
91	35212403	Computer simulations of case difficulty in digital breast tomosynthesis using virtual clinical trials	Barufaldi B, Vent TL, Bakic PR, Maidment ADA.	Med Phys. 2022 Apr;49(4):2220-2232. doi: 10.1002/mp.15553. Epub 2022 Mar 4.	Barufaldi B	Med Phys	2022	2022/02/25			10.1002/mp.15553	BHC	IS application	yes	USA	Not mentioned	simulations of representative patients and images in digital breast tomosynthesis	breast scan	QA09.3	Factors influencing health status or contact with health services	no	no	Investigations	Reproductive organ and breast investigations (excl hormone analyses)	Breast	virtual images	Reference Data	Computational Images	Quantitative Models	no																	no
92	34781899	Prediction of anti-CD25 and 5-FU treatments efficacy for pancreatic cancer using a mathematical model	Shafiekhani S, Dehghanbanadaki H, Fatemi AS, Rahbar S, Hadjati J, Jafari AH.	BMC Cancer. 2021 Nov 15;21(1):1226. doi: 10.1186/s12885-021-08770-z.	Shafiekhani S	BMC Cancer	2021	2021/11/16	PMC8594222		10.1186/s12885-021-08770-z	BHC	IS methods	yes	Iran	Pre-clinical	in-silico clinical trial to test different timings of both 5-FU and anti- CD25 therapies in pancreatic cancer	pancreatic cancer	2C10	Neoplasms	no	no	Neoplasms benign, malignant and unspecified (incl cysts and polyps)	Gastrointestinal neoplasms malignant and unspecified	Metabolic Disorders (Including Metabolism, Hepatobiliary and Pancreatic)	virtual treatment	Reference Data	Computational Models	Quantitative Models	specified	QSP	no	open source	yes	no	no	in-vivo	0	1	0	0	clinical data	0	0	1	0	no
93	33997523	Decentralized Clinical Trials: The Future of Medical Product Development?∗	Van Norman GA.	JACC Basic Transl Sci. 2021 Apr 27;6(4):384-387. doi: 10.1016/j.jacbts.2021.01.011. eCollection 2021 Apr.	Van Norman GA	JACC Basic Transl Sci	2021	2021/05/17	PMC8093545		10.1016/j.jacbts.2021.01.011	BHC	none	no
94	32557010	Choosing a Mobile Sensor Technology for a Clinical Trial: Statistical Considerations, Developments and Learnings	Russell C, McCarthy M, Cappelleri JC, Wong S.	Ther Innov Regul Sci. 2021 Jan;55(1):38-47. doi: 10.1007/s43441-020-00188-2. Epub 2020 Jun 18.	Russell C	Ther Innov Regul Sci	2021	2020/06/20			10.1007/s43441-020-00188-2	BHC	none	no
95	28764868	Modeling new immunoregulatory therapeutics as antimicrobial alternatives for treating Clostridium difficile infection	Leber A, Hontecillas R, Abedi V, Tubau-Juni N, Zoccoli-Rodriguez V, Stewart C, Bassaganya-Riera J.	Artif Intell Med. 2017 May;78:1-13. doi: 10.1016/j.artmed.2017.05.003. Epub 2017 May 9.	Leber A	Artif Intell Med	2017	2017/08/03			10.1016/j.artmed.2017.05.003	BHC	IS methods	yes	USA	Pre-clinical	in silico pipeline to predict clinical efficacy with nonclinical results in Clostridium difficile infection	Clostridium difficile infection	1A04	Certain infectious or parasitic diseases	no	no	Infections and infestations	Bacterial infectious disorders	Infections	modeling Phenotype properties	Molecular Data	Computational Models	Mechanistic Models	specified	Disease progression model	yes	no	no	no	no	pre-clinical data	0	1	0	0	in-vitro and clinical data	0	1	1	0	no
96	34255673	Stakeholder Perspectives on Barriers and Facilitators for the Adoption of Virtual Clinical Trials: Qualitative Study	Coert RMH, Timmis JK, Boorsma A, Pasman WJ.	J Med Internet Res. 2021 Jul 6;23(7):e26813. doi: 10.2196/26813.	Coert RMH	J Med Internet Res	2021	2021/07/13	PMC8294122		10.2196/26813	BHC	none	no
97	34658481	Generative Adversarial Networks and Radiomics Supervision for Lung Lesion Synthesis	Pan S, Flores J, Lin CT, Stayman JW, Gang GJ.	Proc SPIE Int Soc Opt Eng. 2021 Feb;11595:115950O. doi: 10.1117/12.2582151. Epub 2021 Feb 15.	Pan S	Proc SPIE Int Soc Opt Eng	2021	2021/10/18	PMC8516144	NIHMS1743707	10.1117/12.2582151	BHC	IS methods	yes	USA	Not mentioned	investigate a data-driven approach for categorical lung lesion generation using public lung CT databases	lung scan	QA09.2	Factors influencing health status or contact with health services	no	no	Investigations	Respiratory and pulmonary investigations (excl blood gases)	Pulmonary	virtual images	Reference Data	Computational Images	Quantitative Models	no																	no
98	34032128	Minimal and Maximal Models to Quantitate Glucose Metabolism: Tools to Measure, to Simulate and to Run in Silico Clinical Trials	Cobelli C, Dalla Man C.	J Diabetes Sci Technol. 2022 Sep;16(5):1270-1298. doi: 10.1177/19322968211015268. Epub 2021 May 25.	Cobelli C	J Diabetes Sci Technol	2022	2021/05/25	PMC9445339		10.1177/19322968211015268	BHC	IS methods	yes	Italy	Not mentioned	simulate system behavior and run in silico clinical trials to describe the glucose system at whole-body, organ/tissue and cellular level	UVA/Padova Type 1 diabetes and the Padova Type 2 diabetes	5A14	Endocrine, nutritional or metabolic diseases	no	no	Metabolism and nutrition disorders	Glucose metabolism disorders (incl diabetes mellitus)	Metabolic Disorders (Including Metabolism, Hepatobiliary and Pancreatic)	modeling physiological properties	Reference Data	Computational Models	Quantitative Models	unspecified																	no
99	35205775	Virtual Clinical Trials in 2D and 3D X-ray Breast Imaging and Dosimetry: Comparison of CPU-Based and GPU-Based Monte Carlo Codes	Mettivier G, Sarno A, Lai Y, Golosio B, Fanti V, Italiano ME, Jia X, Russo P.	Cancers (Basel). 2022 Feb 17;14(4):1027. doi: 10.3390/cancers14041027.	Mettivier G	Cancers (Basel)	2022	2022/02/25	PMC8870739		10.3390/cancers14041027	BHC	none	no
100	16971010	An "in silico" clinical trial comparing free breathing, slow and respiration correlated computed tomography in lung cancer patients	Bosmans G, Buijsen J, Dekker A, Velders M, Boersma L, De Ruysscher D, Minken A, Lambin P.	Radiother Oncol. 2006 Oct;81(1):73-80. doi: 10.1016/j.radonc.2006.08.009. Epub 2006 Sep 12.	Bosmans G	Radiother Oncol	2006	2006/09/15			10.1016/j.radonc.2006.08.009	BHC	none	no
101	35597208	Generation of post-meal insulin correction boluses in type 1 diabetes simulation models for in-silico clinical trials: More realistic scenarios obtained using a decision tree approach	Camerlingo N, Vettoretti M, Del Favero S, Facchinetti A, Choudhary P, Sparacino G; Hypo-RESOLVE Consortium.	Comput Methods Programs Biomed. 2022 Jun;221:106862. doi: 10.1016/j.cmpb.2022.106862. Epub 2022 May 12.	Camerlingo N	Comput Methods Programs Biomed	2022	2022/05/21			10.1016/j.cmpb.2022.106862	BHC	IS methods	yes	Italy	Pre-clinical	simulation tools embed mathematical models of blood glucose (BG) and insulin dynamics, continuous glucose monitoring (CGM) sensors, and insulin treatments	type 1 diabetes	5A10	Endocrine, nutritional or metabolic diseases	no	no	Metabolism and nutrition disorders	Glucose metabolism disorders (incl diabetes mellitus)	Metabolic Disorders (Including Metabolism, Hepatobiliary and Pancreatic)	modeling physiological properties	Clinical Data	Computational Models	Quantitative Models	specified	Other	yes	no	no	no	no	clinical data	0	0	1	0	clinical data	0	0	1	0	no
102	32907839	Modeling Resistance and Recurrence Patterns of Combined Targeted-Chemoradiotherapy Predicts Benefit of Shorter Induction Period	McClatchy DM, Willers H, Hata AN, Piotrowska Z, Sequist LV, Paganetti H, Grassberger C.	Cancer Res. 2020 Nov 15;80(22):5121-5133. doi: 10.1158/0008-5472.CAN-19-3883. Epub 2020 Sep 9.	McClatchy DM	Cancer Res	2020	2020/09/10	PMC7669719	NIHMS1628036	10.1158/0008-5472.CAN-19-3883	BHC	IS methods	yes	USA	Not mentioned	simulate patterns of local versus distant recurrences in a non-small cell lung cancer (NSCLC) population with mutated epidermal growth factor receptor (EGFR) receiving TKI and CRT	non-small cell lung cancer	2C25.Y	Neoplasms	no	no	Neoplasms benign, malignant and unspecified (incl cysts and polyps)	Respiratory and mediastinal neoplasms malignant and unspecified)	Pulmonary	modeling physiological properties	Molecular Data	Computational Models	Quantitative Models	specified	Disease progression model	no	open source	yes	no	no	clinical data	0	0	1	0	clinical data	0	0	1	0	NCT01553942; NCT01822496; NCT00446225; NCT00686959; NCT02415621	- 3 interventional; Randomized; Open Label; multiple arms - 2 interventional; allocation: NA Open Label; single arm	1)-2) clinical evidence supporting 3)-4) model testing 5) clinical evidence supporting
103	31822272	Predicting the artificial immunity induced by RUTI® vaccine against tuberculosis using universal immune system simulator (UISS)	Pennisi M, Russo G, Sgroi G, Bonaccorso A, Parasiliti Palumbo GA, Fichera E, Mitra DK, Walker KB, Cardona PJ, Amat M, Viceconti M, Pappalardo F.	BMC Bioinformatics. 2019 Dec 10;20(Suppl 6):504. doi: 10.1186/s12859-019-3045-5.	Pennisi M	BMC Bioinformatics	2019	2019/12/12	PMC6904993		10.1186/s12859-019-3045-5	BHC	IS application	yes	Italy	Not mentioned	in silico modelling of human immune responses to disease and vaccines for Tuberculosis (TB)	Tuberculosis	1B1Z	Certain infectious or parasitic diseases	no	no	Infections and infestations	Ancillary infectious topics	Infections	modeling physiological properties	Clinical Data	Computational Models	Quantitative Models	specified	Disease progression model	no	no	no	no	no	clinical data	0	0	1	0		0	0	0	0	no
104	30441443	Long-acting Insulin in Diabetes Therapy: In Silico Clinical Trials with the UVA/Padova Type 1 Diabetes Simulator()	Visentin R, Schiavon M, Giegerich C, Klabunde T, Man CD, Cobelli C.	Annu Int Conf IEEE Eng Med Biol Soc. 2018 Jul;2018:4905-4908. doi: 10.1109/EMBC.2018.8513234.	Visentin R	Annu Int Conf IEEE Eng Med Biol Soc	2018	2018/11/17			10.1109/EMBC.2018.8513234	MP	IS application	yes	Italy	Not mentioned	developing a model of Gla-100 and by incorporating it into the simulator for immune system	Virginia /Padova Type 1 Diabetes (TID) simulator has been widely used for testing artificial pancreas	5A10	Endocrine, nutritional or metabolic diseases	no	no	Metabolism and nutrition disorders	Gastrointestinal neoplasms malignant and unspecified	Metabolic Disorders (Including Metabolism, Hepatobiliary and Pancreatic)	virtual treatment	Clinical Data	Computational Models	Quantitative Models	specified	PKPD	no	commercial	no	yes	no	clinical data	0	0	1	0	clinical data	0	0	1	0	NCT01195454; NCT01349855	interventional; Randomized; double blind; single arm	1)-2) PKPD 'model fitting
105	34496038	Effect of glandularity on the detection of simulated cancers in planar, tomosynthesis, and synthetic 2D imaging of the breast using a hybrid virtual clinical trial	Mackenzie A, Kaur S, Thomson EL, Mitchell M, Elangovan P, Warren LM, Dance DR, Young KC.	Med Phys. 2021 Nov;48(11):6859-6868. doi: 10.1002/mp.15216. Epub 2021 Sep 18.	Mackenzie A	Med Phys	2021	2021/09/08			10.1002/mp.15216	MP	IS application	yes	UK	Not mentioned	synthetic 2D imaging of the breast using a hybrid virtual clinical trial	breast scan	QA09.3	Factors influencing health status or contact with health services	no	no	Investigations	Reproductive organ and breast investigations (excl hormone analyses)	Breast	virtual images	Pre-examination Data	Computational Images	Quantitative Models	no																	no
106	31738386	SBML2Modelica: integrating biochemical models within open-standard simulation ecosystems	Maggioli F, Mancini T, Tronci E.	Bioinformatics. 2020 Apr 1;36(7):2165-2172. doi: 10.1093/bioinformatics/btz860.	Maggioli F	Bioinformatics	2020	2019/11/19			10.1093/bioinformatics/btz860	MP	IS methods	yes	Italy	Not mentioned	integrating biochemical models within open-standard simulation ecosystems	NOT METIONED	I	General diseases	no	no	NA	NA	NA	integrating biochemical models within open-standard simulation ecosystems	Molecular Data	Computational Models	Quantitative Models	unspecified																	no
107	31236847	A Computational Model of Neoadjuvant PD-1 Inhibition in Non-Small Cell Lung Cancer	Jafarnejad M, Gong C, Gabrielson E, Bartelink IH, Vicini P, Wang B, Narwal R, Roskos L, Popel AS.	AAPS J. 2019 Jun 24;21(5):79. doi: 10.1208/s12248-019-0350-x.	Jafarnejad M	AAPS J	2019	2019/06/26	PMC6591205		10.1208/s12248-019-0350-x	MP	IS application	yes	UK	Not mentioned	Computational Model of Neoadjuvant PD-1 Inhibition in Non-Small Cell Lung Cancer	Non-Small Cell Lung Cancer	2C25.Y	Neoplasms	no	no	Neoplasms benign, malignant and unspecified (incl cysts and polyps)	Respiratory and mediastinal neoplasms malignant and unspecified)	Pulmonary	PK/PD	Molecular Data	Computational Models	Quantitative Models	specified	QSP	yes	theory published	no	yes	no	clinical data	0	0	1	0		0	0	0	0	NCT02259621	interventional; Non-Randomized; Open Label; multiple arms	Model fitting for virtual population
108	33378865	Generating patient-specific virtual tumor populations with reaction-diffusion models and molecular imaging data	Henscheid N.	Math Biosci Eng. 2020 Sep 25;17(6):6531-6556. doi: 10.3934/mbe.2020341.	Henscheid N	Math Biosci Eng	2020	2020/12/31	PMC7780222	NIHMS1635865	10.3934/mbe.2020341	MP	IS methods	yes	USA	Not mentioned	virtual tumor populations with reaction-diffusion models and molecular imaging data	cancer	2D4Z	Neoplasms	no	no	Neoplasms benign, malignant and unspecified (incl cysts and polyps)	NA	NA	virtual patients	Molecular Data	Computational Models	Quantitative Models	no																	no
109	33608375	In silico trials predict that combination strategies for enhancing vesicular stomatitis oncolytic virus are determined by tumor aggressivity	Jenner AL, Cassidy T, Belaid K, Bourgeois-Daigneault MC, Craig M.	J Immunother Cancer. 2021 Feb;9(2):e001387. doi: 10.1136/jitc-2020-001387.	Jenner AL	J Immunother Cancer	2021	2021/02/20	PMC7898884		10.1136/jitc-2020-001387	MP	IS application	yes	Canada	Pre-clinical	In silico trials predict that combination strategies for enhancing vesicular stomatitis oncolytic virus	cancer	2D4Z	Neoplasms	no	no	Neoplasms benign, malignant and unspecified (incl cysts and polyps)	NA	NA	virtual patients	Molecular Data	Computational Models	Quantitative Models	specified	Disease progression model	no	open source	on request	no	no	in-vivo	0	1	0	0		0	0	0	0	NCT02285816; NCT02879760; NCT03865212	- 2 interventional; Non-Randomized; Open Label; multiple arms - interventional; allocation: NA; Open Label; single arm	1)-3) used/ could be used to compare results
110	25962618	Evidence-informed strategies for undergraduate nutrition education: a review	Newton G, Bettger W, Buchholz A, Kulak V, Racey M.	Appl Physiol Nutr Metab. 2015 Jul;40(7):652-61. doi: 10.1139/apnm-2014-0368. Epub 2015 Mar 11.	Newton G	Appl Physiol Nutr Metab	2015	2015/05/13			10.1139/apnm-2014-0368	MP	none	no
111	29905961	Treatment planning algorithm for peptide receptor radionuclide therapy considering multiple tumor lesions and organs at risk	Jiménez-Franco LD, Kletting P, Beer AJ, Glatting G.	Med Phys. 2018 Jun 15. doi: 10.1002/mp.13049. Online ahead of print.	Jiménez-Franco LD	Med Phys	2018	2018/06/16			10.1002/mp.13049	MP	IS application	yes	Germany	Pre-clinical	Treatment planning algorithm for peptide receptor radionuclide therapy	cancer	2D4Z	Neoplasms	no	no	Neoplasms benign, malignant and unspecified (incl cysts and polyps)	NA	NA	virtual patients	Reference Data	Computational Models	Pharmacokinetic Models	specified	PBPK	no	theory published	yes	yes	yes	clinical data	0	0	1	0		0	0	0	0	no
112	34892153	An in silico trials platform for the evaluation of effect of the arterial anatomy configuration on stent implantation()	Karanasiou GS, Tsompou PI, Tachos N, Karanasiou GE, Sakellarios A, Kyriakidis S, Antonini L, Pennati G, Petrini L, Gijsen F, Nezami FR, Tzafriri R, Fawdry M, Fotiadis DI.	Annu Int Conf IEEE Eng Med Biol Soc. 2021 Nov;2021:4213-4217. doi: 10.1109/EMBC46164.2021.9629950.	Karanasiou GS	Annu Int Conf IEEE Eng Med Biol Soc	2021	2021/12/11			10.1109/EMBC46164.2021.9629950	MP	IS application	yes	Greece	Not mentioned	in silico trials platform for the evaluation of effect of the arterial anatomy configuration on stent implantation	atherosclerosis	BD40	Diseases of the circulatory system	no	no	Vascular disorders	Arteriosclerosis, stenosis, vascular insufficiency and necrosis	Cardiovascular System (Including Cardiac and Vascular)	virtual treatment	Reference Data	Computational Models	Mechanistic Models	no																	no
113	35315686	Rifampin Pharmacokinetics/Pharmacodynamics in the Hollow-Fiber Model of Mycobacterium kansasii Infection	Srivastava S, Boorgula GD, Wang JY, Huang HL, Howe D, Gumbo T, Heysell SK.	Antimicrob Agents Chemother. 2022 Apr 19;66(4):e0232021. doi: 10.1128/aac.02320-21. Epub 2022 Mar 22.	Srivastava S	Antimicrob Agents Chemother	2022	2022/03/22	PMC9017304		10.1128/aac.02320-21	MP	IS application	yes	USA	Phase II	Rifampin Pharmacokinetics/Pharmacodynamics in the HollowFiber Model of Mycobacterium kansasii Infection	Mycobacterium kansasii	1B21.0	Certain infectious or parasitic diseases	no	no	Infections and infestations	Mycobacterial infectious disorders	Infections	virtual treatment	Clinical Data	Computational Models	Pharmacokinetic Models	specified	PKPD	no	theory published	no	yes	no	clinical data	0	0	1	0	clinical data	0	0	1	0	no
114	33984579	Procurement, commissioning and QA of AI based solutions: An MPE's perspective on introducing AI in clinical practice	Bosmans H, Zanca F, Gelaude F.	Phys Med. 2021 Mar;83:257-263. doi: 10.1016/j.ejmp.2021.04.006. Epub 2021 May 10.	Bosmans H	Phys Med	2021	2021/05/13			10.1016/j.ejmp.2021.04.006	MP	none	no
115	22523699	Pharmacodynamic modelling of biomarker data in oncology	Jackson RC.	ISRN Pharmacol. 2012;2012:590626. doi: 10.5402/2012/590626. Epub 2012 Feb 16.	Jackson RC	ISRN Pharmacol	2012	2012/04/24	PMC3302113		10.5402/2012/590626	MP	IS review	yes	UK				2D4Z	Neoplasms	no	no								unspecified																	no
116	27333446	Improving Efficacy of Inhaled Technosphere Insulin (Afrezza) by Postmeal Dosing: In-silico Clinical Trial with the University of Virginia/Padova Type 1 Diabetes Simulator	Visentin R, Giegerich C, Jäger R, Dahmen R, Boss A, Grant M, Dalla Man C, Cobelli C, Klabunde T.	Diabetes Technol Ther. 2016 Sep;18(9):574-85. doi: 10.1089/dia.2016.0128. Epub 2016 Jun 22.	Visentin R	Diabetes Technol Ther	2016	2016/06/23	PMC5035370		10.1089/dia.2016.0128	MP	IS application	yes	Italy	Pre-clinical	In-silico Clinical Trial with the University of Virginia/Padova Type 1 Diabetes Simulator	Virginia/Padova Type 1 Diabetes	5A10	Endocrine, nutritional or metabolic diseases	no	no	Metabolism and nutrition disorders	Gastrointestinal neoplasms malignant and unspecified	Metabolic Disorders (Including Metabolism, Hepatobiliary and Pancreatic)	virtual patients	Clinical Data	Computational Models	Quantitative Models	specified	PKPD	no	commercial	no	yes	no	clinical data	0	0	1	0		0	0	0	0	NCT0144595; NCT01544881; NCT01445951	- study not found - 2 interventional; Randomized; Open Label; multiple arms	1) clinical evidence supporting 2) model fitting PKPD 3) reference for model building (dosage)
117	28299958	A Model of Self-Monitoring Blood Glucose Measurement Error	Vettoretti M, Facchinetti A, Sparacino G, Cobelli C.	J Diabetes Sci Technol. 2017 Jul;11(4):724-735. doi: 10.1177/1932296817698498. Epub 2017 Mar 16.	Vettoretti M	J Diabetes Sci Technol	2017	2017/03/17	PMC5588839		10.1177/1932296817698498	MP	none	no		Not mentioned	A Model of Self-Monitoring Blood Glucose Measurement	diabetes				no	Metabolism and nutrition disorders	Gastrointestinal neoplasms malignant and unspecified	Metabolic Disorders (Including Metabolism, Hepatobiliary and Pancreatic)	virtual treatment	Clinical Data	Computational Models	Quantitative Models
118	30370069	Development of a game-based learning tool for applied team science communication in a virtual clinical trial	Depp CA, Howland A, Dumbauld J, Fontanesi J, Firestein D, Firestein GS.	J Clin Transl Sci. 2018 Jun;2(3):169-172. doi: 10.1017/cts.2018.8. Epub 2018 Sep 13.	Depp CA	J Clin Transl Sci	2018	2018/10/30	PMC6199551	NIHMS944200	10.1017/cts.2018.8	MU	none	no								no
119	28866479	Type-1 Diabetes Patient Decision Simulator for In Silico Testing Safety and Effectiveness of Insulin Treatments	Vettoretti M, Facchinetti A, Sparacino G, Cobelli C.	IEEE Trans Biomed Eng. 2018 Jun;65(6):1281-1290. doi: 10.1109/TBME.2017.2746340. Epub 2017 Aug 29.	Vettoretti M	IEEE Trans Biomed Eng	2018	2017/09/04			10.1109/TBME.2017.2746340	MU	IS methods	yes	Italy	Pre-clinical	Type-1 Diabetes Patient Decision Simulator for In Silico Testing Safety and Effectiveness of Insulin Treatments	Type-1 Diabetes	5A10	Endocrine, nutritional or metabolic diseases	no	no	Metabolism and nutrition disorders	Gastrointestinal neoplasms malignant and unspecified	Metabolic Disorders (Including Metabolism, Hepatobiliary and Pancreatic)	virtual treatment	Clinical Data	Computational Models	Mechanistic Models	specified	Other	no	commercial	no	no	no	clinical data	0	0	1	0	clinical data	0	0	1	0	no
120	34852973	Impact of anatomical reverse remodelling in the design of optimal quadripolar pacing leads: A computational study	Rodero C, Strocchi M, Lee AWC, Rinaldi CA, Vigmond EJ, Plank G, Lamata P, Niederer SA.	Comput Biol Med. 2021 Nov 25;140:105073. doi: 10.1016/j.compbiomed.2021.105073. Online ahead of print.	Rodero C	Comput Biol Med	2021	2021/12/02	PMC8752960		10.1016/j.compbiomed.2021.105073	MU	IS application	yes	UK	Not mentioned	Impact of anatomical reverse remodelling in the design of optimal quadripolar pacing leads in Cardiac Resynchronization Therapy (CRT),	dyssynchronous heart failure	BD1Z	Diseases of the circulatory system	no	no	Cardiac disorders	Heart failures	Cardiovascular System (Including Cardiac and Vascular)	virtual patients	Reference Data	Computational Models	Quantitative Models	no																	no
121	34186285	Validation of the computational model of a coronary stent: a fundamental step towards in silico trials	Antonini L, Mandelli L, Berti F, Pennati G, Petrini L.	J Mech Behav Biomed Mater. 2021 Oct;122:104644. doi: 10.1016/j.jmbbm.2021.104644. Epub 2021 Jun 20.	Antonini L	J Mech Behav Biomed Mater	2021	2021/06/29			10.1016/j.jmbbm.2021.104644	MU	none	no								no
122	32223551	Modeling Carbohydrate Counting Error in Type 1 Diabetes Management	Roversi C, Vettoretti M, Del Favero S, Facchinetti A, Sparacino G.	Diabetes Technol Ther. 2020 Oct;22(10):749-759. doi: 10.1089/dia.2019.0502. Epub 2020 Sep 24.	Roversi C	Diabetes Technol Ther	2020	2020/04/01	PMC7594710		10.1089/dia.2019.0502	MU	none	no								no
123	14665484	Treatment of pulmonary arterial hypertension: a preliminary decision analysis	Highland KB, Strange C, Mazur J, Simpson KN.	Chest. 2003 Dec;124(6):2087-92. doi: 10.1378/chest.124.6.2087.	Highland KB	Chest	2003	2003/12/11			10.1378/chest.124.6.2087	MU	IS methods	yes	USA	Not mentioned	We constructed a "virtual" clinical trial to help inform for pulmonary arterial hypertension (PAH) improve functional status, quality of life (QOL), and survival.	pulmonary arterial hypertension	BB01.0	Diseases of the circulatory system	no	no	Respiratory, thoracic and mediastinal disorders	Pulmonary vascular disorders	Pulmonary	virtual treatment	Reference Data	Computational Models	Quantitative Models	specified	Other	no	no	no	no	no	mechanistic knowlege, clinical data	1	0	1	0		0	0	0	0	no
124	33533481	Assessment of pleural invasion and adhesion of lung tumors with dynamic chest radiography: A virtual clinical imaging study	Tanaka R, Samei E, Segars WP, Abadi E, Matsumoto I, Tamura M, Takata M, Yamashiro T.	Med Phys. 2021 Apr;48(4):1616-1623. doi: 10.1002/mp.14750. Epub 2021 Mar 2.	Tanaka R	Med Phys	2021	2021/02/03	PMC8587535	NIHMS1749727	10.1002/mp.14750	MU	IS application	yes	Japan				QA09.2	Factors influencing health status or contact with health services	no	no								no																	no
125	28905385	Synthetic breast phantoms from patient based eigenbreasts	Sturgeon GM, Park S, Segars WP, Lo JY.	Med Phys. 2017 Dec;44(12):6270-6279. doi: 10.1002/mp.12579. Epub 2017 Oct 19.	Sturgeon GM	Med Phys	2017	2017/09/15	PMC5734634	NIHMS905890	10.1002/mp.12579	MU	IS methods	yes	USA				QA09.3	Factors influencing health status or contact with health services	no	no								no																	no
126	35647217	Finite element model of mechanical imaging of the breast	Axelsson R, Tomic H, Zackrisson S, Tingberg A, Isaksson H, Bakic PR, Dustler M.	J Med Imaging (Bellingham). 2022 May;9(3):033502. doi: 10.1117/1.JMI.9.3.033502. Epub 2022 May 23.	Axelsson R	J Med Imaging (Bellingham)	2022	2022/06/01	PMC9125329		10.1117/1.JMI.9.3.033502	MU	IS application	yes	Sweden				QA09.3	Factors influencing health status or contact with health services	no	no								no																	no
127	36191352	Virtual patient framework for the testing of mechanical ventilation airway pressure and flow settings protocol	Ang CYS, Lee JWW, Chiew YS, Wang X, Tan CP, Cove ME, Nor MBM, Zhou C, Desaive T, Chase JG.	Comput Methods Programs Biomed. 2022 Nov;226:107146. doi: 10.1016/j.cmpb.2022.107146. Epub 2022 Sep 18.	Ang CYS	Comput Methods Programs Biomed	2022	2022/10/03			10.1016/j.cmpb.2022.107146	MU	IS methods	yes	Malaysia	Not mentioned	The virtual MV(mechanical ventilation) patient framework consists of 3 stages: 1) Virtual patient generation, 2) Patientlevel validation, and 3) Virtual clinical trials.	respiratory failure	CB41.2Z	Diseases of the respiratory system	no	no	Respiratory, thoracic and mediastinal disorders	Respiratory disorders NEC	Respiratory System	virtual patients	Clinical Data	Computational Models	Quantitative Models	no																	no
128	9929230	"Virtual" clinical trials: case control experiments utilizing a health services research workstation	Weiner MG, Hillman AL.	Proc AMIA Symp. 1998:300-4.	Weiner MG	Proc AMIA Symp	1998	1999/02/03	PMC2232310			MU	none	no								no
129	28971064	Models of Models: A Translational Route for Cancer Treatment and Drug Development	Ogilvie LA, Kovachev A, Wierling C, Lange BMH, Lehrach H.	Front Oncol. 2017 Sep 19;7:219. doi: 10.3389/fonc.2017.00219. eCollection 2017.	Ogilvie LA	Front Oncol	2017	2017/10/04	PMC5609574		10.3389/fonc.2017.00219	MU	IS methods	yes	Germany				2D4Z	Neoplasms	no	no								unspecified																	no
130	21552346	In Silico Augmentation of the Drug Development Pipeline: Examples from the study of Acute Inflammation	An G, Bartels J, Vodovotz Y.	Drug Dev Res. 2011 Mar 1;72(2):187-200. doi: 10.1002/ddr.20415.	An G	Drug Dev Res	2011	2011/05/10	PMC3086282	NIHMS287676	10.1002/ddr.20415	MU	IS methods	yes	USA	Not mentioned	In silico augmentation of the drug development pipeline: examples from the study of acute inflammation	acute inflammation	XM4KS4	Extension Codes	no	no	NA	NA	NA	virtual Biomechanics	Reference Data	Computational Models	Mechanistic Models	unspecified																	no
131	32940087	Mathematical Models of Meal Amount and Timing Variability With Implementation in the Type-1 Diabetes Patient Decision Simulator	Camerlingo N, Vettoretti M, Del Favero S, Facchinetti A, Sparacino G.	J Diabetes Sci Technol. 2021 Mar;15(2):346-359. doi: 10.1177/1932296820952123. Epub 2020 Sep 17.	Camerlingo N	J Diabetes Sci Technol	2021	2020/09/17	PMC7925444		10.1177/1932296820952123	MU	none	no								no
132	34026921	Validation of a mammographic image quality modification algorithm using 3D-printed breast phantoms	Boita J, Mackenzie A, van Engen RE, Broeders M, Sechopoulos I.	J Med Imaging (Bellingham). 2021 May;8(3):033502. doi: 10.1117/1.JMI.8.3.033502. Epub 2021 May 20.	Boita J	J Med Imaging (Bellingham)	2021	2021/05/24	PMC8134780		10.1117/1.JMI.8.3.033502	MS	none	no								no
133	36086562	An in silico trials platform for the evaluation of stent design effect in post-implantation outcomes	Karanasiou GS, Tsompou PI, Tachos N, Karanasiou GE, Sakellarios A, Kyriakidis S, Antonini L, Pennati G, Petrini L, Gijsen F, Vaughan T, Katsouras C, Michalis L, Fotiadis DI.	Annu Int Conf IEEE Eng Med Biol Soc. 2022 Jul;2022:4970-4973. doi: 10.1109/EMBC48229.2022.9871483.	Karanasiou GS	Annu Int Conf IEEE Eng Med Biol Soc	2022	2022/09/10			10.1109/EMBC48229.2022.9871483	MS	IS application	yes	Greece	Not mentioned	InSilc is a Cloud platform for in silico clinical trials (ISCT) used in the design, development and evaluation pipeline of stents.	atherosclerosis	BD40	Diseases of the circulatory system	no	no	Vascular disorders	Arteriosclerosis, stenosis, vascular insufficiency and necrosis	Cardiovascular System (Including Cardiac and Vascular)	virtual treatment	Reference Data	Computational Models	Mechanistic Models	no																	no
134	31410861	Simple method for computing scattered radiation in breast tomosynthesis	Diaz O, Elangovan P, Young KC, Wells K, Dance DR.	Med Phys. 2019 Nov;46(11):4826-4836. doi: 10.1002/mp.13760. Epub 2019 Sep 9.	Diaz O	Med Phys	2019	2019/08/15			10.1002/mp.13760	MS	none	no								no
135	32715021	Virtual Clinical Trials: Why and What (Special Section Guest Editorial)	Samei E, Kinahan P, Nishikawa RM, Maidment A.	J Med Imaging (Bellingham). 2020 Jul;7(4):042801. doi: 10.1117/1.JMI.7.4.042801. Epub 2020 Jul 15.	Samei E	J Med Imaging (Bellingham)	2020	2020/07/28	PMC7364111		10.1117/1.JMI.7.4.042801	MS	IS review	yes	USA	Not mentioned	Virtual Clinical Trials	NOT METIONED	I	General diseases	no	no	NA	NA	NA	review	Clinical Data	Computational Models	Quantitative Models	no																	no
136	34891607	Variational Gaussian Mixture Models with robust Dirichlet concentration priors for virtual population generation in hypertrophic cardiomyopathy: a comparison study	Pezoulas VC, Grigoriadis GI, Tachos NS, Barlocco F, Olivotto I, Fotiadis DI.	Annu Int Conf IEEE Eng Med Biol Soc. 2021 Nov;2021:1674-1677. doi: 10.1109/EMBC46164.2021.9629653.	Pezoulas VC	Annu Int Conf IEEE Eng Med Biol Soc	2021	2021/12/11			10.1109/EMBC46164.2021.9629653	MS	IS methods	yes	Greece	Not mentioned	20000 virtual patients with hypertrophic cardiomyopathy (HCM)	hypertrophic cardiomyopathy	BC43.1	Diseases of the circulatory system	yes	no	Congenital, familial and genetic disorders	Cardiac and vascular disorders congenital	Cardiovascular System (Including Cardiac and Vascular)	virtual patients	Reference Data	Computational Models	Quantitative Models	no																	no
137	31820131	In vitro-In vivo Relationship and Bioequivalence Prediction for Modified-Release Capsules Based on a PBPK Absorption Model	Jereb R, Opara J, Legen I, Petek B, Grabnar-Peklar D.	AAPS PharmSciTech. 2019 Dec 9;21(1):18. doi: 10.1208/s12249-019-1566-x.	Jereb R	AAPS PharmSciTech	2019	2019/12/11			10.1208/s12249-019-1566-x	MS	IS application	yes	Slovenia				XM…	Extension Codes	no	no								specified	PBPK	no	commercial	yes	yes	yes	in-vitro, in-vivo	0	1	0	0	in-vitro, in-vivo	0	1	0	0	no
138	35611365	Development and Clinical Applications of a Virtual Imaging Framework for Optimizing Photon-counting CT	Abadi E, McCabe C, Harrawood B, Sotoudeh-Paima S, Segars WP, Samei E.	Proc SPIE Int Soc Opt Eng. 2022 Feb-Mar;12031:120311Q. doi: 10.1117/12.2612079. Epub 2022 Apr 4.	Abadi E	Proc SPIE Int Soc Opt Eng	2022	2022/05/25	PMC9125732	NIHMS1804156	10.1117/12.2612079	MS	none	no
139	30356350	Advancing Regulatory Science With Computational Modeling for Medical Devices at the FDA's Office of Science and Engineering Laboratories	Morrison TM, Pathmanathan P, Adwan M, Margerrison E.	Front Med (Lausanne). 2018 Sep 25;5:241. doi: 10.3389/fmed.2018.00241. eCollection 2018.	Morrison TM	Front Med (Lausanne)	2018	2018/10/26	PMC6167449		10.3389/fmed.2018.00241	MS	none	no		Not mentioned	computational modeling	NOT METIONED					NA	NA	NA	review	Reference Data	Computational Models	Quantitative Models
140	33019190	Generation of virtual patient data for in-silico cardiomyopathies drug development using tree ensembles: a comparative study	Pezoulas VC, Grigoriadis GI, Tachos NS, Barlocco F, Olivotto I, Fotiadis DI.	Annu Int Conf IEEE Eng Med Biol Soc. 2020 Jul;2020:5343-5346. doi: 10.1109/EMBC44109.2020.9176567.	Pezoulas VC	Annu Int Conf IEEE Eng Med Biol Soc	2020	2020/10/06			10.1109/EMBC44109.2020.9176567	MS	IS methods	yes	Greece	Not mentioned	in-silico cardiomyopathies drug development	hypertrophic cardiomyopathy	BC43	Diseases of the circulatory system	yes	no	Congenital, familial and genetic disorders	Cardiac and vascular disorders congenital	Cardiovascular System (Including Cardiac and Vascular)	virtual patients	Reference Data	Computational Models	Quantitative Models	unspecified																	no
141	34596967	A quantitative systems pharmacology approach to predict the safe-equivalent dose of doxorubicin in patients with cardiovascular comorbidity	Sang L, Yuan Y, Zhou Y, Zhou Z, Jiang M, Liu X, Hao K, He H.	CPT Pharmacometrics Syst Pharmacol. 2021 Dec;10(12):1512-1524. doi: 10.1002/psp4.12719. Epub 2021 Oct 13.	Sang L	CPT Pharmacometrics Syst Pharmacol	2021	2021/10/01	PMC8673998		10.1002/psp4.12719	MS	IS application	yes	China	Pre-clinical	predict the safe-equivalent dose of doxorubicin in patients with cardiovascular comorbidity	cardiovascular comorbidity	BE2Z	Diseases of the circulatory system	no	no	Investigations	Cardiac and vascular investigations (excl enzyme tests)	Cardiovascular System (Including Cardiac and Vascular)	PK/PD	Pre-examination Data	Computational Models	Quantitative Models	specified	QSP	no	theory published	no	yes	no	clinical data	0	0	1	0	clinical data	0	0	1	0	no
142	29282628	Patient-Specific Modeling of Stented Coronary Arteries Reconstructed from Optical Coherence Tomography: Towards a Widespread Clinical Use of Fluid Dynamics Analyses	Chiastra C, Migliori S, Burzotta F, Dubini G, Migliavacca F.	J Cardiovasc Transl Res. 2018 Apr;11(2):156-172. doi: 10.1007/s12265-017-9777-6. Epub 2017 Dec 27.	Chiastra C	J Cardiovasc Transl Res	2018	2017/12/29	PMC5908818		10.1007/s12265-017-9777-6	MS	none	no
143	35195901	Anatomically and physiologically informed computational model of hepatic contrast perfusion for virtual imaging trials	Sauer TJ, Abadi E, Segars P, Samei E.	Med Phys. 2022 May;49(5):2938-2951. doi: 10.1002/mp.15562. Epub 2022 Mar 20.	Sauer TJ	Med Phys	2022	2022/02/23	PMC9547339	NIHMS1782996	10.1002/mp.15562	MS	IS methods	yes	USA				QA09.0	Factors influencing health status or contact with health services	no	no								no																	no
144	28400475	An Ex Vivo Platform for the Prediction of Clinical Response in Multiple Myeloma	Silva A, Silva MC, Sudalagunta P, Distler A, Jacobson T, Collins A, Nguyen T, Song J, Chen DT, Chen L, Cubitt C, Baz R, Perez L, Rebatchouk D, Dalton W, Greene J, Gatenby R, Gillies R, Sontag E, Meads MB, Shain KH.	Cancer Res. 2017 Jun 15;77(12):3336-3351. doi: 10.1158/0008-5472.CAN-17-0502. Epub 2017 Apr 11.	Silva A	Cancer Res	2017	2017/04/13	PMC7819642	NIHMS868648	10.1158/0008-5472.CAN-17-0502	MS	IS application	yes	USA	Pre-clinical	vivo platform for the prediction of clinical response in multiple myeloma	multiple myeloma	2A83.1	Neoplasms	yes	no	Neoplasms benign, malignant and unspecified (incl cysts and polyps)	Plasma cell neoplasms	Plasma cell	virtual treatment	Molecular Data	Computational Models	Quantitative Models	specified	PKPD	no	no	no	yes	no	pre-clinical data	0	1	0	0	clinical data	0	0	1	0	no
145	34118695	Precision dosing of methadone during pregnancy: A pharmacokinetics virtual clinical trials study	Badhan RKS, Gittins R.	J Subst Abuse Treat. 2021 Nov;130:108521. doi: 10.1016/j.jsat.2021.108521. Epub 2021 Jun 3.	Badhan RKS	J Subst Abuse Treat	2021	2021/06/12			10.1016/j.jsat.2021.108521	MS	IS application	yes	UK	Phase II	A pharmacokinetics virtual clinical trials study	Cytochromes P450 (CYP) 2B6 and 2C19 polymorphisms	6C43.2Z	Mental, behavioural or neurodevelopmental disorders	no	no	Congenital, familial and genetic disorders	Chromosomal abnormalities, gene alterations and gene variants	Genetic Disorders (Including Gene)	PK/PD	Clinical Data	Computational Models	Pharmacokinetic Models	specified	PBPK	no	commercial	yes	yes	no	clinical data	0	0	1	0	clinical data	0	0	1	0	no
146	33447646	Methodology to create 3D models of COVID-19 pathologies for virtual clinical trials	Rodríguez Pérez S, Coolen J, Marshall NW, Cockmartin L, Biebaû C, Desmet J, De Wever W, Struelens L, Bosmans H.	J Med Imaging (Bellingham). 2021 Jan;8(Suppl 1):013501. doi: 10.1117/1.JMI.8.S1.013501. Epub 2021 Jan 4.	Rodríguez Pérez S	J Med Imaging (Bellingham)	2021	2021/01/15	PMC7791575		10.1117/1.JMI.8.S1.013501	MV	IS methods	yes	Belgium	Not mentioned	3D models of COVID-19 pathologies for virtual clinical trials	lung scan	QA08.5	Factors influencing health status or contact with health services	no	no	Investigations	Respiratory and pulmonary investigations (excl blood gases)	Pulmonary	virtual images	Molecular Data	Computational Images	Quantitative Models	no																	no
147	31376433	Quantitative mass spectrometry-based proteomics in the era of model-informed drug development: Applications in translational pharmacology and recommendations for best practice	El-Khateeb E, Vasilogianni AM, Alrubia S, Al-Majdoub ZM, Couto N, Howard M, Barber J, Rostami-Hodjegan A, Achour B.	Pharmacol Ther. 2019 Nov;203:107397. doi: 10.1016/j.pharmthera.2019.107397. Epub 2019 Jul 31.	El-Khateeb E	Pharmacol Ther	2019	2019/08/04			10.1016/j.pharmthera.2019.107397	MV	none	no
148	27432267	Validation of a Projection-domain Insertion of Liver Lesions into CT Images	Chen B, Ma C, Leng S, Fidler JL, Sheedy SP, McCollough CH, Fletcher JG, Yu L.	Acad Radiol. 2016 Oct;23(10):1221-9. doi: 10.1016/j.acra.2016.05.009. Epub 2016 Jul 16.	Chen B	Acad Radiol	2016	2016/07/20	PMC5026898	NIHMS792113	10.1016/j.acra.2016.05.009	MV	none	no		Not mentioned	Liver Lesions into CT Images	liver scan					Investigations	Hepatobiliary investigations	Metabolic Disorders (Including Metabolism, Hepatobiliary and Pancreatic)	virtual images	Reference Data	Computational Images	Quantitative Models
149	27757060	Omics approaches to individual variation: modeling networks and the virtual patient	Lehrach H.	Dialogues Clin Neurosci. 2016 Sep;18(3):253-265. doi: 10.31887/DCNS.2016.18.3/hlehrach.	Lehrach H	Dialogues Clin Neurosci	2016	2016/10/21	PMC5067143		10.31887/DCNS.2016.18.3/hlehrach	MV	IS review	yes	Germany	Not mentioned	virtual patients	NOT METIONED	2D4Z	Neoplasms	no	no	NA	NA	NA	review	Molecular Data	Computational Models	Quantitative Models	unspecified																	no
150	26493206	Multicenter Clinical Trials Using 18F-FDG PET to Measure Early Response to Oncologic Therapy: Effects of Injection-to-Acquisition Time Variability on Required Sample Size	Kurland BF, Muzi M, Peterson LM, Doot RK, Wangerin KA, Mankoff DA, Linden HM, Kinahan PE.	J Nucl Med. 2016 Feb;57(2):226-30. doi: 10.2967/jnumed.115.162289. Epub 2015 Oct 22.	Kurland BF	J Nucl Med	2016	2015/10/24	PMC4749350	NIHMS754764	10.2967/jnumed.115.162289	MV	IS application	yes	USA	Not mentioned	breast cancer	breast cancer	QA06	Factors influencing health status or contact with health services	no	no	Neoplasms benign, malignant and unspecified (incl cysts and polyps)	Breast neoplasms malignant and unspecified (incl nipple)	Breast	virtual images	Clinical Data	Computational Images	Quantitative Models	unspecified																	no
151	25939678	Pharmacometrics-guided drug development of antihyperhidrosis agents	Mehrotra S, Schmith VD, Dumitrescu TP, Gobburu J.	J Clin Pharmacol. 2015 Nov;55(11):1256-67. doi: 10.1002/jcph.536. Epub 2015 Jun 18.	Mehrotra S	J Clin Pharmacol	2015	2015/05/06			10.1002/jcph.536	MV	IS application	yes	USA	Phase II	use modeling and simulation to inform trial design of a proof-of-concept study for agents used in the treatment of hyperhidrosis	hyperhidrosis	EE00	Diseases of the skin	no	no	Skin and subcutaneous tissue disorders	Skin appendage conditions	Skin	virtual treatment	Clinical Data	Computational Models	Pharmacokinetic Models	specified	PKPD	no	no	no	yes	no	clinical data	0	0	1	0	clinical data	0	0	1	0	no
152	34249101	A Peptide Vaccine Candidate Tailored to Individuals' Genetics Mimics the Multi-Targeted T Cell Immunity of COVID-19 Convalescent Subjects	Somogyi E, Csiszovszki Z, Molnár L, Lőrincz O, Tóth J, Pattijn S, Schockaert J, Mazy A, Miklós I, Pántya K, Páles P, Tőke ER.	Front Genet. 2021 Jun 23;12:684152. doi: 10.3389/fgene.2021.684152. eCollection 2021.	Somogyi E	Front Genet	2021	2021/07/12	PMC8261158		10.3389/fgene.2021.684152	MV	IS application	yes	UK	Not mentioned	Immunity of COVID-19 Convalescent Subjects	Vaccine derived SARS-CoV-2 infection	1/RA01	Certain infectious or parasitic diseases	no	no	Infections and infestations	Viral infectious disorders	Infections	virtual patients	Molecular Data	Computational Models	Quantitative Models	specified	Other	no	no	yes	no	no	registry (genetics), in-vitro	0	1	0	1	in-vitro	0	1	0	0	no
153	30972769	Technical Note: Noise models for virtual clinical trials of digital breast tomosynthesis	Borges LR, Barufaldi B, Caron RF, Bakic PR, Foi A, Maidment ADA, Vieira MAC.	Med Phys. 2019 Jun;46(6):2683-2689. doi: 10.1002/mp.13534. Epub 2019 May 3.	Borges LR	Med Phys	2019	2019/04/12			10.1002/mp.13534	MV	none	no		Not mentioned	virtual clinical trials of digital breast tomosynthesis	breast scan				no	Investigations	Reproductive organ and breast investigations (excl hormone analyses)	Breast	virtual images	Reference Data	Computational Images	Quantitative Models
154	34359653	A Spatial Quantitative Systems Pharmacology Platform spQSP-IO for Simulations of Tumor-Immune Interactions and Effects of Checkpoint Inhibitor Immunotherapy	Gong C, Ruiz-Martinez A, Kimko H, Popel AS.	Cancers (Basel). 2021 Jul 26;13(15):3751. doi: 10.3390/cancers13153751.	Gong C	Cancers (Basel)	2021	2021/08/07	PMC8345161		10.3390/cancers13153751	MV	IS methods	yes	USA	Pre-clinical	anti-cancer immunity and immune checkpoint inhibition therapy.	cancer	2D4Z	Neoplasms	no	no	Neoplasms benign, malignant and unspecified (incl cysts and polyps)	NA	NA	PK/PD	Molecular Data	Computational Models	Quantitative Models	specified	QSP	no	open source	no	yes	no		0	0	0	0	simulation data from other model	0	0	0	1	NCT02259621	interventional; Non-Randomized; Open Label; multiple arms	reference for model building
155	29637906	Lesion detectability in 2D-mammography and digital breast tomosynthesis using different targets and observers	Elangovan P, Mackenzie A, Dance DR, Young KC, Wells K.	Phys Med Biol. 2018 May 4;63(9):095014. doi: 10.1088/1361-6560/aabd53.	Elangovan P	Phys Med Biol	2018	2018/04/12			10.1088/1361-6560/aabd53	MV	IS application	yes	UK				QA09.3	Factors influencing health status or contact with health services	no	no								no																	no
156	31507458	MRI-Based Computational Torso/Biventricular Multiscale Models to Investigate the Impact of Anatomical Variability on the ECG QRS Complex	Mincholé A, Zacur E, Ariga R, Grau V, Rodriguez B.	Front Physiol. 2019 Aug 27;10:1103. doi: 10.3389/fphys.2019.01103. eCollection 2019.	Mincholé A	Front Physiol	2019	2019/09/12	PMC6718559		10.3389/fphys.2019.01103	MV	IS application	yes	UK	Not mentioned	the Impact of Anatomical Variability	ECG	QA0A.6	Factors influencing health status or contact with health services	no	no	Investigations	Cardiac and vascular investigations (excl enzyme tests)	Cardiovascular System (Including Cardiac and Vascular)	virtual patients	Reference Data	Computational Images	Quantitative Models	no																	no
157	30542919	Artificial Intelligence-Assisted Auscultation of Heart Murmurs: Validation by Virtual Clinical Trial	Thompson WR, Reinisch AJ, Unterberger MJ, Schriefl AJ.	Pediatr Cardiol. 2019 Mar;40(3):623-629. doi: 10.1007/s00246-018-2036-z. Epub 2018 Dec 12.	Thompson WR	Pediatr Cardiol	2019	2018/12/14			10.1007/s00246-018-2036-z	MV	none	no								no
158	35852933	Deployment of an End-to-End Remote, Digitalized Clinical Study Protocol in COVID-19: Process Evaluation	Zahradka N, Pugmire J, Lever Taylor J, Wolfberg A, Wilkes M.	JMIR Form Res. 2022 Jul 29;6(7):e37832. doi: 10.2196/37832.	Zahradka N	JMIR Form Res	2022	2022/07/19	PMC9345299		10.2196/37832	MV	none	no								no
159	31122724	The optimization of methadone dosing whilst treating with rifampicin: A pharmacokinetic modeling study	Badhan RKS, Gittins R, Al Zabit D.	Drug Alcohol Depend. 2019 Jul 1;200:168-180. doi: 10.1016/j.drugalcdep.2019.03.013. Epub 2019 May 20.	Badhan RKS	Drug Alcohol Depend	2019	2019/05/25			10.1016/j.drugalcdep.2019.03.013	MV	IS application	yes	UK	Pre-clinical	pharmacokinetic modelling using virtual clinical trials, to pharmacokinetically quantify the extent and impact of rifampicin-mediated drug-drug interactions (DDI) on methadone plasma concentrations.	CYP 2B6	6C43.2Z	Mental, behavioural or neurodevelopmental disorders	no	no	Congenital, familial and genetic disorders	Chromosomal abnormalities, gene alterations and gene variants	Genetic Disorders (Including Gene)	PK/PD	Clinical Data	Computational Models	Pharmacokinetic Models	specified	PBPK	no	commercial	no	yes	no		0	0	0	0	clinical data	0	0	1	0	no
160	25029333	Development and validation of a modelling framework for simulating 2D-mammography and breast tomosynthesis images	Elangovan P, Warren LM, Mackenzie A, Rashidnasab A, Diaz O, Dance DR, Young KC, Bosmans H, Strudley CJ, Wells K.	Phys Med Biol. 2014 Aug 7;59(15):4275-93. doi: 10.1088/0031-9155/59/15/4275. Epub 2014 Jul 16.	Elangovan P	Phys Med Biol	2014	2014/07/17			10.1088/0031-9155/59/15/4275	NS	IS methods	yes	UK				QA09.3	Factors influencing health status or contact with health services	no	no								no																	no
161	32206688	Quantitative imaging feature pipeline: a web-based tool for utilizing, sharing, and building image-processing pipelines	Mattonen SA, Gude D, Echegaray S, Bakr S, Rubin DL, Napel S.	J Med Imaging (Bellingham). 2020 Jul;7(4):042803. doi: 10.1117/1.JMI.7.4.042803. Epub 2020 Mar 14.	Mattonen SA	J Med Imaging (Bellingham)	2020	2020/03/25	PMC7070161		10.1117/1.JMI.7.4.042803	NS	none	no		Not mentioned	Quantitative imaging feature for cancer	cancer				no	Neoplasms benign, malignant and unspecified (incl cysts and polyps)	NA	NA	virtual images	Reference Data	Computational Images	Quantitative Models
162	34157418	Evaluating treatments for posttraumatic stress disorder, alcohol and other drug use disorders using meta-analysis of individual patient data: Design and methodology of a virtual clinical trial	Saavedra LM, Morgan-López AA, Hien DA, López-Castro T, Ruglass LM, Back SE, Fitzpatrick S, Norman SB, Killeen TK, Ebrahimi CT, Hamblen J; CAST, the Consortium on Addictions, Stress and Trauma.	Contemp Clin Trials. 2021 Aug;107:106479. doi: 10.1016/j.cct.2021.106479. Epub 2021 Jun 19.	Saavedra LM	Contemp Clin Trials	2021	2021/06/22			10.1016/j.cct.2021.106479	NS	none	no								no
163	28291738	Design and validation of realistic breast models for use in multiple alternative forced choice virtual clinical trials	Elangovan P, Mackenzie A, Dance DR, Young KC, Cooke V, Wilkinson L, Given-Wilson RM, Wallis MG, Wells K.	Phys Med Biol. 2017 Apr 7;62(7):2778-2794. doi: 10.1088/1361-6560/aa622c.	Elangovan P	Phys Med Biol	2017	2017/03/15			10.1088/1361-6560/aa622c	NS	IS methods	yes	UK	Not mentioned	realistic breast models for use in multiple alternative forced choice virtual clinical trials	breast scan	QA09.3	Factors influencing health status or contact with health services	no	no	Investigations	Reproductive organ and breast investigations (excl hormone analyses)	Breast	virtual images	Reference Data	Computational Images	Quantitative Models	no																	no
164	29211782	Generative mathematical modelling to demonstrate virtual simulations of neovascular age related macular degeneration	Hoyle D, Aslam TM.	PLoS One. 2017 Dec 6;12(12):e0189053. doi: 10.1371/journal.pone.0189053. eCollection 2017.	Hoyle D	PLoS One	2017	2017/12/07	PMC5718607		10.1371/journal.pone.0189053	NS	IS methods	yes	UK	Not mentioned	virtual simulations of neovascular age related macular degeneration	macular degeneration	9B75.0	Diseases of the visual system	no	no	Eye disorders	Ocular structural change, deposit and degeneration NEC	Eye	virtual treatment	Clinical Data	Computational Models	Quantitative Models	unspecified																	no
165	22381334	In vitro and in vivo metabolism and pharmacokinetics of BMS-562086, a potent and orally bioavailable corticotropin-releasing factor-1 receptor antagonist	Zhou L, Dockens RC, Liu-Kreyche P, Grossman SJ, Iyer RA.	Drug Metab Dispos. 2012 Jun;40(6):1093-103. doi: 10.1124/dmd.111.043596. Epub 2012 Mar 1.	Zhou L	Drug Metab Dispos	2012	2012/03/03			10.1124/dmd.111.043596	NS	IS application	yes	USA		Virtual clinical trials performed with a population-based ADME simulator suggested that a minimal dose of 100 mg daily would provide sufficient drug exposure to achieve plasma concentrations above the projected human efficacious plasma concentration of BMS-562086 (>500 nM).	drug exposure	XM…	Extension Codes	no	no								specified	PKPD	no	commercial	no	yes	yes	in-vivo, in-vitro	0	1	0	0	clinical data	0	0	1	0	no
166	32341939	Verification of the accuracy of a hybrid breast imaging simulation framework for virtual clinical trial applications	Vancoillie L, Marshall N, Cockmartin L, Vignero J, Zhang G, Bosmans H.	J Med Imaging (Bellingham). 2020 Jul;7(4):042804. doi: 10.1117/1.JMI.7.4.042804. Epub 2020 Apr 22.	Vancoillie L	J Med Imaging (Bellingham)	2020	2020/04/29	PMC7175415		10.1117/1.JMI.7.4.042804	NS	none	no		Not mentioned	a hybrid breast imaging simulation framework for virtual clinical trial applications	breast scan				no	Investigations	Reproductive organ and breast investigations (excl hormone analyses)	Breast	virtual images	Reference Data	Computational Images	Quantitative Models
167	34392138	Electronic pill bottles to monitor and promote medication adherence for people with multiple sclerosis: A randomized, virtual clinical trial	Rice DR, Kaplan TB, Hotan GC, Vogel AC, Matiello M, Gillani RL, Hutto SK, Ham AS, Klawiter EC, George IC, Galetta K, Mateen FJ.	J Neurol Sci. 2021 Sep 15;428:117612. doi: 10.1016/j.jns.2021.117612. Epub 2021 Aug 8.	Rice DR	J Neurol Sci	2021	2021/08/15			10.1016/j.jns.2021.117612	NS	none	no								no
168	35301453	An all-virtual clinical trial to assess a heart failure drug	Huynh K.	Nat Rev Cardiol. 2022 May;19(5):284-285. doi: 10.1038/s41569-022-00691-z.	Huynh K	Nat Rev Cardiol	2022	2022/03/18	PMC8929242		10.1038/s41569-022-00691-z	NS	none	no								no
169	36088433	A Critical Comparison of Comparators Used to Demonstrate Credibility of Physics-Based Numerical Spine Models	Stott B, Afshari P, Bischoff J, Clin J, Francois-Saint-Cyr A, Goodin M, Herrmann S, Liu X, Driscoll M.	Ann Biomed Eng. 2022 Sep 10. doi: 10.1007/s10439-022-03069-x. Online ahead of print.	Stott B	Ann Biomed Eng	2022	2022/09/10			10.1007/s10439-022-03069-x	NS	none	no		Not mentioned	validate numerical models of the spine	spine				no	NA	NA	Muskuloskeletal System (Including Bones, Spine, Musculoskeletal Tissue, and Connective Tissue)	review	Reference Data	Computational Models	Quantitative Models
170	34839748	Response to Comment on "Minimal and Maximal Models to Quantitate Glucose Metabolism: Tools to Measure, to Simulate and to Run in Silico Clinical Trials"	Cobelli C, Dalla Man C.	J Diabetes Sci Technol. 2022 Sep;16(5):1346-1347. doi: 10.1177/19322968211060069. Epub 2021 Nov 29.	Cobelli C	J Diabetes Sci Technol	2022	2021/11/29	PMC9445347		10.1177/19322968211060069	NS	none	no		Each stage	Quantitate Glucose Metabolism	Glucose Metabolism					Metabolism and nutrition disorders	Metabolism disorders NEC	Metabolic Disorders (Including Metabolism, Hepatobiliary and Pancreatic)	review	Molecular Data	Computational Models	Quantitative Models
171	25050538	Clinical- and cost-effectiveness of LDL particle-guided statin therapy: a simulation study	Folse HJ, Goswami D, Rengarajan B, Budoff M, Kahn R.	Atherosclerosis. 2014 Sep;236(1):154-61. doi: 10.1016/j.atherosclerosis.2014.06.027. Epub 2014 Jul 7.	Folse HJ	Atherosclerosis	2014	2014/07/23			10.1016/j.atherosclerosis.2014.06.027	NS	IS application	yes	USA	Not mentioned	LDL particle-guided statin therapy for cardiovascular disease	cardiovascular	5C80.0	Endocrine, nutritional or metabolic diseases	no	no	Vascular disorders	Arteriosclerosis, stenosis, vascular insufficiency and necrosis	Cardiovascular System (Including Cardiac and Vascular)	virtual treatment	Reference Data	Computational Models	Quantitative Models	specified	Other	no	open source	no	no	no	Registry, clinical data	0	0	1	1	clinical data	0	0	1	0	no
172	31583609	Physiologically Based Pharmacokinetic Modelling to Identify Pharmacokinetic Parameters Driving Drug Exposure Changes in the Elderly	Stader F, Kinvig H, Penny MA, Battegay M, Siccardi M, Marzolini C.	Clin Pharmacokinet. 2020 Mar;59(3):383-401. doi: 10.1007/s40262-019-00822-9.	Stader F	Clin Pharmacokinet	2020	2019/10/05			10.1007/s40262-019-00822-9	NS	IS application	yes	Switzerland	Not mentioned	age-related pharmacokinetic changes.	NA	XM…	Extension Codes	no	no	NA	NA	NA	PK/PD	Reference Data	Computational Models	Quantitative Models	unspecified																	no
173	21798705	Sepsis: Something old, something new, and a systems view	Namas R, Zamora R, Namas R, An G, Doyle J, Dick TE, Jacono FJ, Androulakis IP, Nieman GF, Chang S, Billiar TR, Kellum JA, Angus DC, Vodovotz Y.	J Crit Care. 2012 Jun;27(3):314.e1-11. doi: 10.1016/j.jcrc.2011.05.025. Epub 2011 Jul 27.	Namas R	J Crit Care	2012	2011/07/30	PMC3206132	NIHMS300207	10.1016/j.jcrc.2011.05.025	NS	none	no
174	34696629	Comment on "Minimal and Maximal Models to Quantitate Glucose Metabolism: Tools to Measure, to Simulate and to Run in Silico Clinical Trials"	Eichenlaub M, Saccomani MP, Hattersley JG, Khovanova NA.	J Diabetes Sci Technol. 2022 Sep;16(5):1344-1345. doi: 10.1177/19322968211053884. Epub 2021 Oct 25.	Eichenlaub M	J Diabetes Sci Technol	2022	2021/10/26	PMC9445327		10.1177/19322968211053884	SW	none	no		Each stage	Quantitate Glucose Metabolism	Glucose Metabolism					Metabolism and nutrition disorders	Metabolism and nutrition disorders	Metabolic Disorders (Including Metabolism, Hepatobiliary and Pancreatic)	review	Clinical Data	Computational Models	Quantitative Models
175	32618119	QSP-IO: A Quantitative Systems Pharmacology Toolbox for Mechanistic Multiscale Modeling for Immuno-Oncology Applications	Sové RJ, Jafarnejad M, Zhao C, Wang H, Ma H, Popel AS.	CPT Pharmacometrics Syst Pharmacol. 2020 Sep;9(9):484-497. doi: 10.1002/psp4.12546. Epub 2020 Sep 7.	Sové RJ	CPT Pharmacometrics Syst Pharmacol	2020	2020/07/04	PMC7499194		10.1002/psp4.12546	SW	IS application	yes	USA	Pre-clinical	Multiscale Modeling for ImmunoOncology Applications	cancer	2D4Z	Neoplasms	no	no	Neoplasms benign, malignant and unspecified (incl cysts and polyps)	NA	NA	PK/PD	Clinical Data	Computational Models	Quantitative Models	unspecified									0								no
176	30561344	DukeSim: A Realistic, Rapid, and Scanner-Specific Simulation Framework in Computed Tomography	Abadi E, Harrawood B, Sharma S, Kapadia A, Segars WP, Samei E.	IEEE Trans Med Imaging. 2019 Jun;38(6):1457-1465. doi: 10.1109/TMI.2018.2886530. Epub 2018 Dec 12.	Abadi E	IEEE Trans Med Imaging	2019	2018/12/19	PMC6598436	NIHMS1531237	10.1109/TMI.2018.2886530	SW	none	no
177	23479398	Prediction of drug-drug interactions between various antidepressants and efavirenz or boosted protease inhibitors using a physiologically based pharmacokinetic modelling approach	Siccardi M, Marzolini C, Seden K, Almond L, Kirov A, Khoo S, Owen A, Back D.	Clin Pharmacokinet. 2013 Jul;52(7):583-92. doi: 10.1007/s40262-013-0056-7.	Siccardi M	Clin Pharmacokinet	2013	2013/03/13			10.1007/s40262-013-0056-7	SW	IS application	yes	UK	Pre-clinical	antidepressants using an in vitro-in vivo extrapolation (IVIVE) model simulating virtual clinical trials	Poisoning by antidepressants	6A7Z/1C62	Mental, behavioural or neurodevelopmental disorders	no	no	Injury, poisoning and procedural complications	Exposures, chemical injuries and poisoning	NA	virtual Biomechanics	Clinical Data	Computational Models	Pharmacokinetic Models	specified	PBPK	no	commercial	no	yes	no	in-vitro	0	1	0	0	clinical data	0	0	1	0	no
178	26692759	Predictive Modeling of Drug Treatment in the Area of Personalized Medicine	Ogilvie LA, Wierling C, Kessler T, Lehrach H, Lange BMH.	Cancer Inform. 2015 Dec 6;14(Suppl 4):95-103. doi: 10.4137/CIN.S1933. eCollection 2015.	Ogilvie LA	Cancer Inform	2015	2015/12/23	PMC4671548		10.4137/CIN.S1933	SW	IS review	yes	Germany	Pre-clinical	virtual patient models for cancer	cancer	2D4Z	Neoplasms	no	no	Neoplasms benign, malignant and unspecified (incl cysts and polyps)	NA	NA	virtual patients	Reference Data	Computational Models	Quantitative Models	unspecified									0								no
179	36135397	Automatic Classification of Simulated Breast Tomosynthesis Whole Images for the Presence of Microcalcification Clusters Using Deep CNNs	Mota AM, Clarkson MJ, Almeida P, Matela N.	J Imaging. 2022 Aug 29;8(9):231. doi: 10.3390/jimaging8090231.	Mota AM	J Imaging	2022	2022/09/22	PMC9503015		10.3390/jimaging8090231	SW	IS application	yes	Portugal				QA09.3	Factors influencing health status or contact with health services	no	no								no																	no
180	30611606	A simulation-based method to determine optimal sampling schedules for dosimetry in radioligand therapy	Rinscheid A, Lee J, Kletting P, Beer AJ, Glatting G.	Z Med Phys. 2019 Dec;29(4):314-325. doi: 10.1016/j.zemedi.2018.12.001. Epub 2019 Jan 2.	Rinscheid A	Z Med Phys	2019	2019/01/07			10.1016/j.zemedi.2018.12.001	SW	IS application	yes	Germany	Pre-clinical	Nine virtual patients with true TACs of the tumours were created using a physiologically-based pharmacokinetic (PBPK) model and individual biokinetic data of five patients with neuroendocrine tumours and four with meningioma.	cancer	2D4Z	Neoplasms	no	no	Neoplasms benign, malignant and unspecified (incl cysts and polyps)	NA	NA	PK/PD	Pre-examination Data	Computational Models	Pharmacokinetic Models	specified	PBPK	no	theory published	no	yes	no	clinical data	0	0	1	0		0	0	0	0	no
181	32023555	Development of realistic multi-contrast textured XCAT (MT-XCAT) phantoms using a dual-discriminator conditional-generative adversarial network (D-CGAN)	Chang Y, Lafata K, Segars WP, Yin FF, Ren L.	Phys Med Biol. 2020 Mar 19;65(6):065009. doi: 10.1088/1361-6560/ab7309.	Chang Y	Phys Med Biol	2020	2020/02/06	PMC7252912	NIHMS1590920	10.1088/1361-6560/ab7309	SW	IS methods	yes	USA				QA09.Y	Factors influencing health status or contact with health services	no	no								no																	no
182	30488462	Non-stationary model of oblique x-ray incidence in amorphous selenium detectors: I. Point spread function	Acciavatti RJ, Maidment ADA.	Med Phys. 2019 Feb;46(2):494-504. doi: 10.1002/mp.13313. Epub 2019 Jan 16.	Acciavatti RJ	Med Phys	2019	2018/11/30	PMC6467228	NIHMS999299	10.1002/mp.13313	SW	none	no								no
183	27640752	Virtual Clinical Trial Toward Polytherapy Safety Assessment: Combination of Physiologically Based Pharmacokinetic/Pharmacodynamic-Based Modeling and Simulation Approach With Drug-Drug Interactions Involving Terfenadine as an Example	Wiśniowska B, Polak S.	J Pharm Sci. 2016 Nov;105(11):3415-3424. doi: 10.1016/j.xphs.2016.08.002. Epub 2016 Sep 15.	Wiśniowska B	J Pharm Sci	2016	2016/09/20			10.1016/j.xphs.2016.08.002	SW	IS application	yes	Poland	Pre-clinical	Electrophysiological effects were simulated using the Cardiac Safety Simulator.	NA	XM…	Extension Codes	no	no	NA	NA	Cardiovascular System (Including Cardiac and Vascular)	PK/PD	Molecular Data	Computational Models	Quantitative Models	unspecified									0								no
184	27376114	Novel Simulation Model of Non-Muscle Invasive Bladder Cancer: A Platform for a Virtual Randomized Trial of Conservative Therapy vs. Cystectomy in BCG Refractory Patients	Patel S, Dinh T, Noah-Vanhoucke J, Rengarajan B, Mayo K, Clark PE, Kamat AM, Lee CT, Sexton WJ, Steinberg GD.	Bladder Cancer. 2015 Oct 26;1(2):143-150. doi: 10.3233/BLC-150020.	Patel S	Bladder Cancer	2015	2016/07/05	PMC4927810		10.3233/BLC-150020	SW	IS application	yes	USA	Phase II	Novel Simulation Model of Non-Muscle Invasive Bladder Cancer	Bladder cancer	2C94	Neoplasms	no	no	Neoplasms benign, malignant and unspecified (incl cysts and polyps)	Renal and urinary tract neoplasms malignant and unspecified	Renal and urinary tract	virtual patients	Reference Data	Computational Models	Quantitative Models	specified	Other	no	open source	no	no	no	Registry, clinical data	0	0	1	1		0	0	0	0	no
185	25505649	Use of a physiologically-based pharmacokinetic model to simulate artemether dose adjustment for overcoming the drug-drug interaction with efavirenz	Siccardi M, Olagunju A, Seden K, Ebrahimjee F, Rannard S, Back D, Owen A.	In Silico Pharmacol. 2013 Mar 1;1:4. doi: 10.1186/2193-9616-1-4. eCollection 2013.	Siccardi M	In Silico Pharmacol	2013	2014/12/16	PMC4230487		10.1186/2193-9616-1-4	SW	IS application	yes	UK	Pre-clinical	simulated in order to predict optimal dosing in co-infected patients and inform future interaction study design for therapeutic plasma concentrations of artemether	HIV	1C61	Certain infectious or parasitic diseases	no	no	Infections and infestations	Viral infectious disorders	Infections	PK/PD	Molecular Data	Computational Models	Pharmacokinetic Models	specified	PBPK	no	theory published	no	yes	no	in-vitro, clinical data	0	1	1	0	clinical data	0	0	1	0	no
186	33304618	Development of a scanner-specific simulation framework for photon-counting computed tomography	Abadi E, Harrawood B, Rajagopal JR, Sharma S, Kapadia A, Segars WP, Stierstorfer K, Sedlmair M, Jones E, Samei E.	Biomed Phys Eng Express. 2019 Aug;5(5):055008. doi: 10.1088/2057-1976/ab37e9. Epub 2019 Aug 9.	Abadi E	Biomed Phys Eng Express	2019	2020/12/11	PMC7725233	NIHMS1064456	10.1088/2057-1976/ab37e9	SW	IS methods	yes	USA				QA09	Factors influencing health status or contact with health services	no	no								no																	no
187	25621429	Individualized Hydrocodone Therapy Based on Phenotype, Pharmacogenetics, and Pharmacokinetic Dosing	Linares OA, Fudin J, Daly AL, Boston RC.	Clin J Pain. 2015 Dec;31(12):1026-35. doi: 10.1097/AJP.0000000000000214.	Linares OA	Clin J Pain	2015	2015/01/27			10.1097/AJP.0000000000000214	SW	IS application	yes	USA				XM…	Extension Codes	no	no								specified	PKPD	no	theory published	no	yes	no		0	0	0	0		0	0	0	0	no
188	24936398	Concomitant use of tamoxifen and endoxifen in postmenopausal early breast cancer: prediction of plasma levels by physiologically-based pharmacokinetic modeling	Dickschen K, Eissing T, Mürdter T, Schwab M, Willmann S, Hempel G.	Springerplus. 2014 Jun 5;3:285. doi: 10.1186/2193-1801-3-285. eCollection 2014.	Dickschen K	Springerplus	2014	2014/06/18	PMC4058004		10.1186/2193-1801-3-285	SZ	IS application	yes	Germany	Pre-clinical	early breast cancer: prediction of plasma levels by physiologically-based pharmacokinetic modeling	breast cancer	2C6Z	Neoplasms	no	no	Neoplasms benign, malignant and unspecified (incl cysts and polyps)	Breast neoplasms malignant and unspecified (incl nipple)	Breast	PK/PD	Molecular Data	Computational Models	Pharmacokinetic Models	specified	PBPK	no	theory published	no	yes	yes		0	0	0	0		0	0	0	0	NCT01273168; NCT01327781	interventional; allocation: NA/Non-Randomized; Open Label; single arm	1)-2) medical evidence supporting
189	21431580	A Monte Carlo analysis of peritoneal antimicrobial pharmacokinetics	Hota S, Crooke P, Hotchkiss J.	Adv Exp Med Biol. 2011;696:401-10. doi: 10.1007/978-1-4419-7046-6_40.	Hota S	Adv Exp Med Biol	2011	2011/03/25			10.1007/978-1-4419-7046-6_40	SZ	IS application	yes	USA	Pre-clinical	“in silico” clinical trials to explore the anticipated effects of different antimicrobial dosing regimens	Peritoneal Antimicrobial Pharmacokinetics	DC50	Diseases of the digestive system	no	no	Infections and infestations	Infections - pathogen unspecified	Infections	PK/PD	Clinical Data	Computational Models	Pharmacokinetic Models	specified	popPK	no	no	no	yes	yes		0	0	0	0		0	0	0	0	no
190	26130106	Diagnostic assessment of osteosarcoma chemoresistance based on Virtual Clinical Trials	Rejniak KA, Lloyd MC, Reed DR, Bui MM.	Med Hypotheses. 2015 Sep;85(3):348-54. doi: 10.1016/j.mehy.2015.06.015. Epub 2015 Jun 24.	Rejniak KA	Med Hypotheses	2015	2015/07/02	PMC4549200	NIHMS707442	10.1016/j.mehy.2015.06.015	SZ	IS application	yes	USA	Pre-clinical	Assessment of Osteosarcoma Chemoresistance Based on Virtual Clinical Trials	Osteosarcoma	2B51	Neoplasms	yes	no	Neoplasms benign, malignant and unspecified (incl cysts and polyps)	Skeletal neoplasms malignant and unspecified	Muskuloskeletal System (Including Bones, Spine, Musculoskeletal Tissue, and Connective Tissue)	modeling pathology	Clinical Data	Computational Models	Quantitative Models	unspecified																	NCT02097238	interventional; allocation: NA; Open Label; single arm
191	31774808	Determinants of combination GM-CSF immunotherapy and oncolytic virotherapy success identified through in silico treatment personalization	Cassidy T, Craig M.	PLoS Comput Biol. 2019 Nov 27;15(11):e1007495. doi: 10.1371/journal.pcbi.1007495. eCollection 2019 Nov.	Cassidy T	PLoS Comput Biol	2019	2019/11/28	PMC6880985		10.1371/journal.pcbi.1007495	SZ	IS application	yes	Canada	Pre-clinical	an in silico clinical trial to test and individualize combination immuno- and virotherapy on tumor	late-stage melanoma	2C30	Neoplasms	no	no	Neoplasms benign, malignant and unspecified (incl cysts and polyps)	Skin neoplasms malignant and unspecified	Skin	virtual treatment	Molecular Data	Computational Models	Quantitative Models	specified	QSP	no	theory published	no	no	no	mechanistic knowlege, in-vivo	1	1	0	0	clinical data	0	0	1	0	no
192	30095083	Improved discrimination between benign and malignant LDCT screening-detected lung nodules with dynamic over static (18)F-FDG PET as a function of injected dose	Ye Q, Wu J, Lu Y, Naganawa M, Gallezot JD, Ma T, Liu Y, Tanoue L, Detterbeck F, Blasberg J, Chen MK, Casey M, Carson RE, Liu C.	Phys Med Biol. 2018 Sep 6;63(17):175015. doi: 10.1088/1361-6560/aad97f.	Ye Q	Phys Med Biol	2018	2018/08/11	PMC6158045	NIHMS1506272	10.1088/1361-6560/aad97f	SZ	IS application	yes	China				QA09.2	Factors influencing health status or contact with health services	no	no								specified	Other	no	theory published	no	yes	yes	clinical data	0	0	1	0		0	0	0	0	no
193	36271218	Calibration of Cohorts of Virtual Patient Heart Models Using Bayesian History Matching	Rodero C, Longobardi S, Augustin C, Strocchi M, Plank G, Lamata P, Niederer SA.	Ann Biomed Eng. 2022 Oct 21. doi: 10.1007/s10439-022-03095-9. Online ahead of print.	Rodero C	Ann Biomed Eng	2022	2022/10/22			10.1007/s10439-022-03095-9	SZ	IS application	yes	UK	Not mentioned	Calibration of Cohorts of Virtual Patient Heart Models	NOT METIONED	BE2Z	Diseases of the circulatory system	no	no	NA	NA	Cardiovascular System (Including Cardiac and Vascular)	virtual patients	Molecular Data	Computational Models	Quantitative Models	no																	no
194	36086027	A "smart" Imputation Approach for Effective Quality Control Across Complex Clinical Data Structures	Pezoulas VC, Tachos NS, Olivotto I, Barlocco F, Fotiadis DI.	Annu Int Conf IEEE Eng Med Biol Soc. 2022 Jul;2022:1049-1052. doi: 10.1109/EMBC48229.2022.9871919.	Pezoulas VC	Annu Int Conf IEEE Eng Med Biol Soc	2022	2022/09/10			10.1109/EMBC48229.2022.9871919	SZ	IS methods	yes	Greece	Not mentioned	AI algorithms were utilized to produce high-quality virtual patient profiles.	NOT METIONED	I	General diseases	no	no	NA	NA	NA	virtual patients	Clinical Data	Computational Models	Pharmacokinetic Models	no																	no
195	17953477	Differences in reactivation of tuberculosis induced from anti-TNF treatments are based on bioavailability in granulomatous tissue	Marino S, Sud D, Plessner H, Lin PL, Chan J, Flynn JL, Kirschner DE.	PLoS Comput Biol. 2007 Oct;3(10):1909-24. doi: 10.1371/journal.pcbi.0030194. Epub 2007 Aug 22.	Marino S	PLoS Comput Biol	2007	2007/10/24	PMC2041971		10.1371/journal.pcbi.0030194	SZ	IS methods	yes	USA	Pre-clinical	The present study takes a computational approach toward characterizing the role of TNF in protection against the tubercle bacillus in both active and latent infection	tuberculosis	1B1Z	Certain infectious or parasitic diseases	no	no	Infections and infestations	Ancillary infectious topics	Infections	modeling pathology	Molecular Data	Computational Models	Quantitative Models	specified	Disease progression model	no	theory published	no	no	no	mechanistic, in-vitro	1	1	0	0	clinical data	0	0	1	0	no
196	35060899	Effects of IFIH1 rs1990760 variants on systemic inflammation and outcome in critically ill COVID-19 patients in an observational translational study	Amado-Rodríguez L, Salgado Del Riego E, Gomez de Ona J, López Alonso I, Gil-Pena H, López-Martínez C, Martín-Vicente P, Lopez-Vazquez A, Gonzalez Lopez A, Cuesta-Llavona E, Rodriguez-Garcia R, Boga JA, Elena Alvarez-Arguelles M, Mayordomo-Colunga J, Vidal-Castineira JR, Crespo I, Fernandez M, Criado L, Salvadores V, Jimeno-Demuth FJ, Blanch L, Prieto B, Fernandez-Fernandez A, Lopez-Larrea C, Coto…	Elife. 2022 Jan 21;11:e73012. doi: 10.7554/eLife.73012.	Amado-Rodríguez L	Elife	2022	2022/01/21	PMC8782569		10.7554/eLife.73012	SZ	none	no								no
197	31375756	A QSP Model for Predicting Clinical Responses to Monotherapy, Combination and Sequential Therapy Following CTLA-4, PD-1, and PD-L1 Checkpoint Blockade	Milberg O, Gong C, Jafarnejad M, Bartelink IH, Wang B, Vicini P, Narwal R, Roskos L, Popel AS.	Sci Rep. 2019 Aug 2;9(1):11286. doi: 10.1038/s41598-019-47802-4.	Milberg O	Sci Rep	2019	2019/08/04	PMC6677731		10.1038/s41598-019-47802-4	SZ	IS application	yes	USA	Pre-clinical	virtual patient responders to these therapies for melanoma	melanoma	2C30	Neoplasms	no	no	Neoplasms benign, malignant and unspecified (incl cysts and polyps)	Skin neoplasms malignant and unspecified	Skin	PK/PD	Molecular Data	Computational Models	Quantitative Models	specified	QSP	no	theory published	no	yes	yes	mechanistic knowledge, clinical data	1	0	1	0	clinical data	0	0	1	0	NCT00730639; NCT00324155; NCT01024231; NCT00729664; NCT01783938	- 2 interventional; Non-Randomized; Open Label; single arm - interventional; Randomized; double blind; multiple arms - interventional; Non-Randomized; Open Label; muliple arms - interventional; Randomized; Open Label; muliple arms	1) model fitting PKPD 2)-5) used/ could be used for comparing results
198	34791543	Validation of two simple patient-centered outcome measures for virtual monitoring of patients with idiopathic inflammatory myositis	Naveen R, Thakare DR, Agarwal V, Aggarwal R, Gupta L.	Clin Rheumatol. 2022 Mar;41(3):765-772. doi: 10.1007/s10067-021-05990-3. Epub 2021 Nov 17.	Naveen R	Clin Rheumatol	2022	2021/11/18	PMC8598218		10.1007/s10067-021-05990-3	SZ	none	no								no
199	36228626	Performance evaluation of digital breast tomosynthesis systems: comparison of current virtual clinical trial methods	Marshall NW, Bosmans H.	Phys Med Biol. 2022 Nov 16;67(22). doi: 10.1088/1361-6560/ac9a34.	Marshall NW	Phys Med Biol	2022	2022/10/13			10.1088/1361-6560/ac9a34	SZ	IS review	yes	USA	Not mentioned	digital breast tomosynthesis systems	breast scan	QA09.3	Factors influencing health status or contact with health services	no	no	Investigations	Reproductive organ and breast investigations (excl hormone analyses)	Breast	virtual images	Reference Data	Computational Images	Quantitative Models	no																	no
200	36304893	Region-dependent mechanical characterization of porcine thoracic aorta with a one-to-many correspondence method to create virtual datasets using uniaxial tensile tests	Ryu D, Baek S, Kim J.	Front Bioeng Biotechnol. 2022 Oct 11;10:937326. doi: 10.3389/fbioe.2022.937326. eCollection 2022.	Ryu D	Front Bioeng Biotechnol	2022	2022/10/28	PMC9595283		10.3389/fbioe.2022.937326	SZ	IS methods	yes	South Korea	Not mentioned	create virtual datasets using uniaxial tensile tests for cardiovascular system	cardiovascular	BE2Z	Diseases of the circulatory system	no	no	Vascular disorders	Arteriosclerosis, stenosis, vascular insufficiency and necrosis	Cardiovascular System (Including Cardiac and Vascular)	virtual patients	Molecular Data	Computational Models	Quantitative Models	no																	no
201	27660807	Impact of breast structure on lesion detection in breast tomosynthesis, a simulation study	Kiarashi N, Nolte LW, Lo JY, Segars WP, Ghate SV, Solomon JB, Samei E.	J Med Imaging (Bellingham). 2016 Jul;3(3):035504. doi: 10.1117/1.JMI.3.3.035504. Epub 2016 Sep 13.	Kiarashi N	J Med Imaging (Bellingham)	2016	2016/09/24	PMC5020162		10.1117/1.JMI.3.3.035504	SZ	IS application	yes	USA	Not mentioned	breast tomosynthesis images	breast scan	QA09.3	Factors influencing health status or contact with health services	no	no	Investigations	Reproductive organ and breast investigations (excl hormone analyses)	Breast	virtual human phantoms (XCAT)	Reference Data	Computational Images	Quantitative Models	no																	no
202	35386066	Physiologically Based Biopharmaceutics Model of Vildagliptin Modified Release (MR) Tablets to Predict In Vivo Performance and Establish Clinically Relevant Dissolution Specifications	Madny MA, Deshpande P, Tumuluri V, Borde P, Sangana R.	AAPS PharmSciTech. 2022 Apr 6;23(4):108. doi: 10.1208/s12249-022-02264-2.	Madny MA	AAPS PharmSciTech	2022	2022/04/07			10.1208/s12249-022-02264-2	TF	IS application	yes	USA	Pre-clinical	The bioequivalence (BE) between batches with different dissolution specifications was evaluated using virtual clinical trials.	NOT METIONED	BE2Z	Diseases of the circulatory system	no	no	NA	NA	NA	PK/PD	Molecular Data	Computational Models	Pharmacokinetic Models	specified	PBBM	no	commercial	no	yes	no	in-vitro and clinical data	0	1	1	0	clinical data	0	0	1	0	no
203	22482649	Optimized generation of high resolution breast anthropomorphic software phantoms	Pokrajac DD, Maidment AD, Bakic PR.	Med Phys. 2012 Apr;39(4):2290-302. doi: 10.1118/1.3697523.	Pokrajac DD	Med Phys	2012	2012/04/10	PMC3337667		10.1118/1.3697523	TF	IS methods	yes	USA				QA09.3	Factors influencing health status or contact with health services	no	no								no																	no
204	26133612	Development of realistic physical breast phantoms matched to virtual breast phantoms based on human subject data	Kiarashi N, Nolte AC, Sturgeon GM, Segars WP, Ghate SV, Nolte LW, Samei E, Lo JY.	Med Phys. 2015 Jul;42(7):4116-26. doi: 10.1118/1.4919771.	Kiarashi N	Med Phys	2015	2015/07/03			10.1118/1.4919771	TF	none	no								no
205	25086544	The simulation of 3D mass models in 2D digital mammography and breast tomosynthesis	Shaheen E, De Keyzer F, Bosmans H, Dance DR, Young KC, Van Ongeval C.	Med Phys. 2014 Aug;41(8):081913. doi: 10.1118/1.4890590.	Shaheen E	Med Phys	2014	2014/08/04			10.1118/1.4890590	TF	IS methods	yes	UK				QA09.3	Factors influencing health status or contact with health services	no	no								no																	no
206	35402468	Use of Artificial Intelligence to Identify New Mechanisms and Approaches to Therapy of Bone Disorders Associated With Chronic Kidney Disease	Gaweda AE, Lederer ED, Brier ME.	Front Med (Lausanne). 2022 Mar 25;9:807994. doi: 10.3389/fmed.2022.807994. eCollection 2022.	Gaweda AE	Front Med (Lausanne)	2022	2022/04/11	PMC8990896		10.3389/fmed.2022.807994	TF	IS review	yes	USA	Pre-clinical	New Mechanisms and Approaches to Therapy of Bone Disorders Associated With Chronic Kidney Disease	Chronic kidney disease	GB61	Diseases of the genitourinary system	no	no	Renal and urinary disorders	Renal disorders (excl nephropathies)	Renal and urinary tract	PK/PD	Clinical Data.	Computational Models	Quantitative Models	unspecified								0	0								no
207	21118912	Monte Carlo simulations: maximizing antibiotic pharmacokinetic data to optimize clinical practice for critically ill patients	Roberts JA, Kirkpatrick CM, Lipman J.	J Antimicrob Chemother. 2011 Feb;66(2):227-31. doi: 10.1093/jac/dkq449. Epub 2010 Nov 30.	Roberts JA	J Antimicrob Chemother	2011	2010/12/02			10.1093/jac/dkq449	TF	IS review	yes	Australia	Pre-clinical	Monte Carlo simulation (MCS) uses computer software to perform virtual clinical trials	Infections	1H0Z	Certain infectious or parasitic diseases	no	no	Infections and infestations	Bacterial infectious disorders	Infections	PK/PD	Clinical Data	Computational Models	Pharmacokinetic Models	unspecified								0	0								no
208	26788118	Increasing the Time Interval between PCV Chemotherapy Cycles as a Strategy to Improve Duration of Response in Low-Grade Gliomas: Results from a Model-Based Clinical Trial Simulation	Mazzocco P, Honnorat J, Ducray F, Ribba B.	Comput Math Methods Med. 2015;2015:297903. doi: 10.1155/2015/297903. Epub 2015 Dec 15.	Mazzocco P	Comput Math Methods Med	2015	2016/01/21	PMC4693002		10.1155/2015/297903	TF	IS application	yes	France	Pre-clinical	Monte Carlo simulations were performed to compare treatment efficacy across in silico clinical trials for capturing tumor size dynamics of adult low-grade gliomas	low-grade gliomas	2A00.0	Neoplasms	yes	no	Neoplasms benign, malignant and unspecified (incl cysts and polyps)	Nervous system neoplasms malignant and unspecified NEC	Neurological System (Including Brain and Nervous System)	virtual patients	Clinical Data	Computational Models	Quantitative Models	specified	popPK	no	theory published	no	no	no		0	0	0	0		0	0	0	0	NCT01967095	interventional; allocation: NA; Open Label; single arm	1)-2) model informs trial design
209	31559857	Use of a computer simulator to investigate optimized tube voltage for chest imaging of average patients with a digital radiography (DR) imaging system	Moore CS, Wood T, Avery G, Balcam S, Needler L, Joshi H, Ahmed N, Saunderson J, Beavis A.	Br J Radiol. 2019 Dec;92(1104):20190470. doi: 10.1259/bjr.20190470. Epub 2019 Oct 7.	Moore CS	Br J Radiol	2019	2019/09/28	PMC6913367		10.1259/bjr.20190470	TF	IS application	yes	UK		simulating DR chest radiographs containing clinically relevant anatomy.	chest scan	QA09.Y	Factors influencing health status or contact with health services	no	no	Investigations	Respiratory and pulmonary investigations (excl blood gases)	Chest	virtual images	Pre-examination Data	Computational Images	Quantitative Models	no																	no
210	27103760	Methodology based on genetic heuristics for in-vivo characterizing the patient-specific biomechanical behavior of the breast tissues	Lago MA, Rúperez MJ, Martínez-Martínez F, Martínez-Sanchis S, Bakic PR, Monserrat C.	Expert Syst Appl. 2015 Nov 30;42(21):7942-7950. doi: 10.1016/j.eswa.2015.05.058.	Lago MA	Expert Syst Appl	2015	2016/04/23	PMC4834716	NIHMS704922	10.1016/j.eswa.2015.05.058	TF	none	no								no
211	26904139	In silico models of M. tuberculosis infection provide a route to new therapies	Linderman JJ, Kirschner DE.	Drug Discov Today Dis Models. 2015 Spring;15:37-41. doi: 10.1016/j.ddmod.2014.02.006. Epub 2014 May 9.	Linderman JJ	Drug Discov Today Dis Models	2015	2016/02/24	PMC4758993	NIHMS573700	10.1016/j.ddmod.2014.02.006	TF	IS review	yes	USA	Pre-clinical	virtual clinical trials	tuberculosis	1B1Z	Certain infectious or parasitic diseases	no	no	Infections and infestations	Ancillary infectious topics	Infections	virtual treatment	Reference Data	Computational Models	Quantitative Models	unspecified								0	0								no
212	28151431	Characterisation of noise and sharpness of images from four digital breast tomosynthesis systems for simulation of images for virtual clinical trials	Mackenzie A, Marshall NW, Hadjipanteli A, Dance DR, Bosmans H, Young KC.	Phys Med Biol. 2017 Mar 21;62(6):2376-2397. doi: 10.1088/1361-6560/aa5dd9. Epub 2017 Feb 2.	Mackenzie A	Phys Med Biol	2017	2017/02/03			10.1088/1361-6560/aa5dd9	TF	none	no								no
213	22891318	Impact of genetic dynamics and single-cell heterogeneity on development of nonstandard personalized medicine strategies for cancer	Beckman RA, Schemmann GS, Yeang CH.	Proc Natl Acad Sci U S A. 2012 Sep 4;109(36):14586-91. doi: 10.1073/pnas.1203559109. Epub 2012 Aug 13.	Beckman RA	Proc Natl Acad Sci U S A	2012	2012/08/15	PMC3437850		10.1073/pnas.1203559109	TF	IS methods	yes	USA				2D4Z	Neoplasms	no	no								unspecified																	no
214	34331118	Virtual clinical trial to compare cancer detection using combinations of 2D mammography, digital breast tomosynthesis and synthetic 2D imaging	Mackenzie A, Thomson EL, Mitchell M, Elangovan P, van Ongeval C, Cockmartin L, Warren LM, Wilkinson LS, Wallis MG, Given-Wilson RM, Dance DR, Young KC.	Eur Radiol. 2022 Feb;32(2):806-814. doi: 10.1007/s00330-021-08197-x. Epub 2021 Jul 30.	Mackenzie A	Eur Radiol	2022	2021/07/31			10.1007/s00330-021-08197-x	TF	IS application	yes	UK	Not mentioned	digital breast	breast cancer	QA09.3	Factors influencing health status or contact with health services	no	no	Neoplasms benign, malignant and unspecified (incl cysts and polyps)	Breast neoplasms malignant and unspecified (incl nipple)	Breast	virtual images	Clinical Data	Computational Images	Quantitative Models	no																	no
215	35834318	Evaluation of denoising digital breast tomosynthesis data in both projection and image domains and a study of noise model on digital breast tomosynthesis image domain	Scarparo DC, Salvadeo DHP, Pedronette DCG, Barufaldi B, Maidment ADA.	J Med Imaging (Bellingham). 2019 Jul;6(3):031410. doi: 10.1117/1.JMI.6.3.031410. Epub 2019 Feb 20.	Scarparo DC	J Med Imaging (Bellingham)	2019	2022/07/14	PMC6381383		10.1117/1.JMI.6.3.031410	TF	none	no								no
216	32346890	Precision dosing-based optimisation of paroxetine during pregnancy for poor and ultrarapid CYP2D6 metabolisers: a virtual clinical trial pharmacokinetics study	Almurjan A, Macfarlane H, Badhan RKS.	J Pharm Pharmacol. 2020 Aug;72(8):1049-1060. doi: 10.1111/jphp.13281. Epub 2020 Apr 28.	Almurjan A	J Pharm Pharmacol	2020	2020/04/30			10.1111/jphp.13281	BHC	IS application	yes	UK	Pre-clinical	a virtual clinical trial pharmacokinetics study	CYP 2D6	6A7Z	Mental, behavioural or neurodevelopmental disorders	no	no	Congenital, familial and genetic disorders	Chromosomal abnormalities, gene alterations and gene variants	Genetic Disorders (Including Gene)	PK/PD	Clinical Data	Computational Models	Pharmacokinetic Models	specified	PBPK	no	commercial	no	yes	yes		0	0	0	0	clinical data	0	0	1	0	no
217	36368295	SILICOFCM platform, multiscale modeling of left ventricle from echocardiographic images and drug influence for cardiomyopathy disease	Filipovic N, Sustersic T, Milosevic M, Milicevic B, Simic V, Prodanovic M, Mijailovic S, Kojic M.	Comput Methods Programs Biomed. 2022 Dec;227:107194. doi: 10.1016/j.cmpb.2022.107194. Epub 2022 Oct 22.	Filipovic N	Comput Methods Programs Biomed	2022	2022/11/11			10.1016/j.cmpb.2022.107194	BHC	IS methods	yes	Serbia	Pre-clinical	SILICOFCM platform, multiscale modeling of left ventricle from echocardiographic images and drug influence for cardiomyopathy disease	familial cardiomyopathy	BC43.10	Diseases of the circulatory system	yes	no	Congenital, familial and genetic disorders	Cardiac and vascular disorders congenital	Cardiovascular System (Including Cardiac and Vascular)	virtual treatment	Clinical Data	Computational Models	Quantitative Models	specified	Other	yes	no	no	no	no	mechanistic knowlege, clinical data	1	0	1	0	clinical data	0	0	1	0	no
218	29626533	The Repurposing of Ivermectin for Malaria: A Prospective Pharmacokinetics-Based Virtual Clinical Trials Assessment of Dosing Regimen Options	Badhan R, Zakaria Z, Olafuyi O.	J Pharm Sci. 2018 Aug;107(8):2236-2250. doi: 10.1016/j.xphs.2018.03.026. Epub 2018 Apr 5.	Badhan R	J Pharm Sci	2018	2018/04/08			10.1016/j.xphs.2018.03.026	BHC	IS application	yes	UK	Pre-clinical	A Prospective Pharmacokinetics-Based Virtual Clinical Trials Assessment of Dosing Regimen Options	Malaria	1F4Z	Certain infectious or parasitic diseases	no	no	Infections and infestations	Protozoal infectious disorders	Infections	PK/PD	Clinical Data	Computational Models	Pharmacokinetic Models	specified	PBPK	no	commercial	no	yes	yes	Registry, clinical data	0	0	1	1	clinical data	0	0	1	0	no
219	35947596	Assessing the use of a micro-sampling device for measuring blood protein levels in healthy subjects and COVID-19 patients	Brandsma J, Chenoweth JG, Gregory MK, Krishnan S, Blair PW, Striegel DA, Mehta R, Schully KL, Dumler JS, Sikorski CCS, O'Connor K, Reichert-Scrivner SA, Paguirigan CM, Uyehara CFT, Ngauy CV, Myers CA, Clark DV.	PLoS One. 2022 Aug 10;17(8):e0272572. doi: 10.1371/journal.pone.0272572. eCollection 2022.	Brandsma J	PLoS One	2022	2022/08/10	PMC9365123		10.1371/journal.pone.0272572	BHC	none	no								no
220	22352453	Pharmacogenomics of codeine, morphine, and morphine-6-glucuronide: model-based analysis of the influence of CYP2D6 activity, UGT2B7 activity, renal impairment, and CYP3A4 inhibition	Eissing T, Lippert J, Willmann S.	Mol Diagn Ther. 2012 Feb 1;16(1):43-53. doi: 10.2165/11597930-000000000-00000.	Eissing T	Mol Diagn Ther	2012	2012/02/23			10.2165/11597930-000000000-00000	BHC	IS application	yes	Germany	Pre-clinical	a generic modeling approach integrating prior physiologic knowledge	CYP 2D6	XM…	Extension Codes	no	no	Congenital, familial and genetic disorders	Chromosomal abnormalities, gene alterations and gene variants	Genetic Disorders (Including Gene)	PK/PD	Clinical Data	Computational Models	Pharmacokinetic Models	specified	PKPD	no	no	no	yes	no	mechanistic knowlege	1	0	0	0		0	0	0	0	no
221	24772217	A Virtual Clinical Trial of FDG-PET Imaging of Breast Cancer: Effect of Variability on Response Assessment	Harrison RL, Elston BF, Doot RK, Lewellen TK, Mankoff DA, Kinahan PE.	Transl Oncol. 2014 Feb 1;7(1):138-46. doi: 10.1593/tlo.13847. eCollection 2014 Feb.	Harrison RL	Transl Oncol	2014	2014/04/29	PMC3998682		10.1593/tlo.13847	BHC	IS application	yes	USA				QA09.3	Factors influencing health status or contact with health services	no	no								no																	no
222	25571914	Investigating the use of an antiscatter grid in chest radiography for average adults with a computed radiography imaging system	Moore CS, Wood TJ, Avery G, Balcam S, Needler L, Smith A, Saunderson JR, Beavis AW.	Br J Radiol. 2015 Mar;88(1047):20140613. doi: 10.1259/bjr.20140613. Epub 2015 Jan 9.	Moore CS	Br J Radiol	2015	2015/01/10	PMC4651192		10.1259/bjr.20140613	BHC	IS application	yes	UK				QA09.Y	Factors influencing health status or contact with health services	no	no								no																	no
223	35692280	Development of an algorithm to convert mammographic images to appear as if acquired with different technique factors	Mackenzie A, Boita J, Dance DR, Young KC.	J Med Imaging (Bellingham). 2022 May;9(3):033504. doi: 10.1117/1.JMI.9.3.033504. Epub 2022 Jun 8.	Mackenzie A	J Med Imaging (Bellingham)	2022	2022/06/13	PMC9174342		10.1117/1.JMI.9.3.033504	BHC	IS methods	yes	UK				QA09.3	Factors influencing health status or contact with health services	no	no								no																	no
224	33392359	Erratum: verification of the accuracy of a hybrid breast imaging simulation framework for virtual clinical trial applications	Vancoillie L, Marshall N, Cockmartin L, Vignero J, Zhang G, Bosmans H.	J Med Imaging (Bellingham). 2020 Nov;7(6):069801. doi: 10.1117/1.JMI.7.6.069801. Epub 2020 Dec 29.	Vancoillie L	J Med Imaging (Bellingham)	2020	2021/01/04	PMC7769752		10.1117/1.JMI.7.6.069801	BHC	none	no
225	28097214	Location- and lesion-dependent estimation of mammographic background tissue complexity	Avanaki A, Espig K, Kimpe T.	J Med Imaging (Bellingham). 2017 Jan;4(1):015501. doi: 10.1117/1.JMI.4.1.015501. Epub 2017 Jan 12.	Avanaki A	J Med Imaging (Bellingham)	2017	2017/01/19	PMC5228550		10.1117/1.JMI.4.1.015501	BHC	none	no
226	21809035	Dose adaptation of capecitabine based on individual prediction of limiting toxicity grade: evaluation by clinical trial simulation	Paule I, Tod M, Hénin E, You B, Freyer G, Girard P.	Cancer Chemother Pharmacol. 2012 Feb;69(2):447-55. doi: 10.1007/s00280-011-1714-9. Epub 2011 Aug 2.	Paule I	Cancer Chemother Pharmacol	2012	2011/08/03			10.1007/s00280-011-1714-9	BHC	IS application	yes	France	Phase II	individual prediction of limiting toxicity grade: evaluation by clinical trial simulation	cancer	2D4Z	Neoplasms	no	no	Neoplasms benign, malignant and unspecified (incl cysts and polyps)	NA	NA	virtual treatment	Clinical Data	Computational Models	Quantitative Models	specified	Disease progression model	no	theory published	no	yes	no		0	0	0	0		0	0	0	0	no
227	22253349	Use of a digitally reconstructed radiograph-based computer simulation for the optimisation of chest radiographic techniques for computed radiography imaging systems	Moore CS, Avery G, Balcam S, Needler L, Swift A, Beavis AW, Saunderson JR.	Br J Radiol. 2012 Sep;85(1017):e630-9. doi: 10.1259/bjr/47377285. Epub 2012 Jan 17.	Moore CS	Br J Radiol	2012	2012/01/19	PMC3487078		10.1259/bjr/47377285	BHC	IS application	yes	UK	Not mentioned	simulation for the optimisation of chest radiographic techniques	chest scan	QA09.Y	Factors influencing health status or contact with health services	no	no	Investigations	Respiratory and pulmonary investigations (excl blood gases)	Chest	virtual images	Reference Data	Computational Images	Quantitative Models	no																	no
228	26807443	Effect of (18)F-FDG uptake time on lesion detectability in PET imaging of early stage breast cancer	Wangerin KA, Muzi M, Peterson LM, Linden HM, Novakova A, O'Sullivan F, Kurland BF, Mankoff DA, Kinahan PE.	Tomography. 2015 Sep;1(1):53-60. doi: 10.18383/j.tom.2015.00151.	Wangerin KA	Tomography	2015	2016/01/26	PMC4721230	NIHMS747852	10.18383/j.tom.2015.00151	BHC	IS application	yes	USA				QA09.3	Factors influencing health status or contact with health services	no	no								specified	PKPD	no	commercial	no	no	no	clinical data	0	0	1	0	expert knowlege	0	0	1	0	no
229	20864198	Design of and technical challenges involved in a framework for multicentric radiotherapy treatment planning studies	Roelofs E, Persoon L, Qamhiyeh S, Verhaegen F, De Ruysscher D, Scholz M, Iancu G, Engelsman M, Rasch C, Zijp L, Meerleer GD, Coghe M, Langendijk J, Schilstra C, Pijls-Johannesma M, Lambin P.	Radiother Oncol. 2010 Dec;97(3):567-71. doi: 10.1016/j.radonc.2010.08.009. Epub 2010 Sep 21.	Roelofs E	Radiother Oncol	2010	2010/09/25			10.1016/j.radonc.2010.08.009	BHC	IS methods	yes	Netherlands				2D4Z	Neoplasms	no	no								no																	no
230	38025288	Virtual clinical trials	Ranganathan P, Aggarwal R, Pramesh CS.	Perspect Clin Res. 2023 Oct-Dec;14(4):203-206. doi: 10.4103/picr.picr_184_22. Epub 2023 Mar 8.	Ranganathan P	Perspect Clin Res	2023	2023-11-29	PMC10679576		10.4103/picr.picr_184_22	BHC	none	no
231	37360227	A systematic review of cardiac in-silico clinical trials	Rodero C, Baptiste TMG, Barrows RK, Keramati H, Sillett CP, Strocchi M, Lamata P, Niederer SA.	Prog Biomed Eng (Bristol). 2023 Jul 1;5(3):032004. doi: 10.1088/2516-1091/acdc71. Epub 2023 Jun 22.	Rodero C	Prog Biomed Eng (Bristol)	2023	2023-06-26	PMC10286106		10.1088/2516-1091/acdc71	BHC	IS review	yes	London			cardiac	BE2Z	Diseases of the circulatory system	no	no								no																	no
232	37713263	Hypoxia dose painting in SBRT - the virtual clinical trial approach	Schiavo F, Toma-Dasu I, Kjellsson Lindblom E.	Acta Oncol. 2023 Oct;62(10):1239-1245. doi: 10.1080/0284186X.2023.2258272. Epub 2023 Sep 15.	Schiavo F	Acta Oncol	2023	2023-09-15			10.1080/0284186X.2023.2258272	BHC	IS application	yes	Sweden			hypoxic tumours	2D4Z	Neoplasms	no	no								no																	no
233	37655113	Synthetic biomedical data generation in support of In Silico Clinical Trials	Simalatsar A.	Front Big Data. 2023 Aug 15;6:1085571. doi: 10.3389/fdata.2023.1085571. eCollection 2023.	Simalatsar A	Front Big Data	2023	2023-09-01	PMC10466133		10.3389/fdata.2023.1085571	BHC	IS review	yes	Switzerland			General disease	I	General diseases	no	no								no																	no
234	37544163	Identifying the patient harms to include in an in silico clinical trial	Favre P, Bischoff J.	Comput Methods Programs Biomed. 2023 Nov;241:107735. doi: 10.1016/j.cmpb.2023.107735. Epub 2023 Jul 30.	Favre P	Comput Methods Programs Biomed	2023	2023-08-06			10.1016/j.cmpb.2023.107735	BHC	IS methods	yes	USA			General disease	I	General diseases	no	no								no																	no
235	36434958	In silico thrombectomy trials for acute ischemic stroke	Miller C, Konduri P, Bridio S, Luraghi G, Arrarte Terreros N, Boodt N, Samuels N, Rodriguez Matas JF, Migliavacca F, Lingsma H, van der Lugt A, Roos Y, Dippel D, Marquering H, Majoie C, Hoekstra A.	Comput Methods Programs Biomed. 2023 Jan;228:107244. doi: 10.1016/j.cmpb.2022.107244. Epub 2022 Nov 15.	Miller C	Comput Methods Programs Biomed	2023	2022-11-26			10.1016/j.cmpb.2022.107244	BHC	IS methods	yes	Netherlands			Acute ischemic stroke	8B11.5Z	Diseases of the nervous system	no	no								no																	no
236	37645761	Informing virtual clinical trials of hepatocellular carcinoma with spatial multi-omics analysis of a human neoadjuvant immunotherapy clinical trial	Zhang S, Deshpande A, Verma BK, Wang H, Mi H, Yuan L, Ho WJ, Jaffee EM, Zhu Q, Anders RA, Yarchoan M, Kagohara LT, Fertig EJ, Popel AS.	bioRxiv [Preprint]. 2023 Aug 15:2023.08.11.553000. doi: 10.1101/2023.08.11.553000.	Zhang S	bioRxiv	2023	2023-08-30	PMC10462044		10.1101/2023.08.11.553000	BHC	IS methods	yes	USA			hepatocellular carcinoma	2C12.02	Neoplasms	yes	no								specified	QSP	no	open source	yes	yes	yes	in-vitro, clinical data	0	1	1	0	clinical data	0	0	1	0	NCT03299946	interventional; allocation: NA; Open Label; single arm	model testing
237	36580596	Phase-contrast virtual chest radiography	Häggmark I, Shaker K, Nyrén S, Al-Amiry B, Abadi E, P Segars W, Samei E, M Hertz H.	Proc Natl Acad Sci U S A. 2023 Jan 3;120(1):e2210214120. doi: 10.1073/pnas.2210214120. Epub 2022 Dec 29.	Häggmark I	Proc Natl Acad Sci U S A	2023	2022-12-29	PMC9910502		10.1073/pnas.2210214120	BHC	IS application	yes	Sweden			chronic obstructive pulmonary disease	CA22/CA23	Diseases of the respiratory system	no	no								no																	no
238	37146963	Virtual patients, digital twins and causal disease models: Paving the ground for in silico clinical trials	Moingeon P, Chenel M, Rousseau C, Voisin E, Guedj M.	Drug Discov Today. 2023 Jul;28(7):103605. doi: 10.1016/j.drudis.2023.103605. Epub 2023 May 3.	Moingeon P	Drug Discov Today	2023	2023-05-05			10.1016/j.drudis.2023.103605	BHC	IS review	yes	France			General disease	I	General diseases	no	no								unspecified																	no
239	37333910	In silico clinical trial evaluating lisdexamfetamine's and methylphenidate's mechanism of action computational models in an attention-deficit/hyperactivity disorder virtual patients' population	Gutiérrez-Casares JR, Quintero J, Segú-Vergés C, Rodríguez Monterde P, Pozo-Rubio T, Coma M, Montoto C.	Front Psychiatry. 2023 Jun 2;14:939650. doi: 10.3389/fpsyt.2023.939650. eCollection 2023.	Gutiérrez-Casares JR	Front Psychiatry	2023	2023-06-19	PMC10273406		10.3389/fpsyt.2023.939650	BHC	IS application	yes	Spain			Attention-deficit/hyperactivity disorder (ADHD)	6A05.Z	Mental, behavioural or neurodevelopmental disorders	no	no								specified	QSP	yes	theory published	no	yes	yes	mechanistic knowlege	1	0	0	0		0	0	0	0	no
240	37734216	A risk and credibility framework for in silico clinical trials of medical devices	Bischoff JE, Dharia MA, Favre P.	Comput Methods Programs Biomed. 2023 Dec;242:107813. doi: 10.1016/j.cmpb.2023.107813. Epub 2023 Sep 14.	Bischoff JE	Comput Methods Programs Biomed	2023	2023-09-21			10.1016/j.cmpb.2023.107813	BHC	IS methods	yes	USA			General disease	I	General diseases	no	no								no																	no
241	36947353	Virtual clinical trial based on outcome modeling with iteratively redistributed extrapolation data	Oguma K, Magome T, Someya M, Hasegawa T, Sakata KI.	Radiol Phys Technol. 2023 Jun;16(2):262-271. doi: 10.1007/s12194-023-00715-4. Epub 2023 Mar 22.	Oguma K	Radiol Phys Technol	2023	2023-03-22			10.1007/s12194-023-00715-4	BHC	IS methods	yes	Japan			cancer	2C82/2B6A	Neoplasms	no	no								no																	no
242	37164565	The Value of Virtual Clinical Trials for the Assessment of the Effect of Acquisition Protocols in Emphysema Quantification	Vegas Sanchez-Ferrero G, San José Estépar R.	Chest. 2023 May;163(5):1001-1002. doi: 10.1016/j.chest.2023.02.011.	Vegas Sanchez-Ferrero G	Chest	2023	2023-05-10			10.1016/j.chest.2023.02.011	BHC	IS application	yes	USA			Emphysema	CA21.Z	Diseases of the respiratory system	no	no								no																	no
243	36798735	An approach to virtual clinical trial site visits: Lessons from the MeTeOR trial	McHugh CG, Gottreich JR, Kumara MT, Selzer F, Collins JE, Losina E, Katz JN.	Osteoarthr Cartil Open. 2023 Jan 18;5(1):100337. doi: 10.1016/j.ocarto.2023.100337. eCollection 2023 Mar.	McHugh CG	Osteoarthr Cartil Open	2023	2023-02-17	PMC9926209		10.1016/j.ocarto.2023.100337	BHC	none	no
244	36754144	Decentralised, patient-centric, site-less, virtual, and digital clinical trials? From confusion to consensus	Santa-Ana-Tellez Y, Lagerwaard B, de Jong AJ, Gardarsdottir H, Grobbee DE, Hawkins K, Heath M, Zuidgeest MGP; Trials@Home Consortium.	Drug Discov Today. 2023 Apr;28(4):103520. doi: 10.1016/j.drudis.2023.103520. Epub 2023 Feb 6.	Santa-Ana-Tellez Y	Drug Discov Today	2023	2023-02-08			10.1016/j.drudis.2023.103520	BHC	none	no
245	36547213	Virtual clinical trials: A tool for predicting patients who may benefit from treatment beyond progression with pembrolizumab in non-small cell lung cancer	Qi T, Cao Y.	CPT Pharmacometrics Syst Pharmacol. 2023 Feb;12(2):236-249. doi: 10.1002/psp4.12896. Epub 2022 Dec 22.	Qi T	CPT Pharmacometrics Syst Pharmacol	2023	2022-12-22	PMC9931430		10.1002/psp4.12896	BHC	IS application	yes	USA			non-small cell lung cancer	2C25.Y	Neoplasms	no	no								specified	Disease progression model	no	no	no	no	no	clinical data	0	0	1	0	clinical data	0	0	1	0	NCT00540514	interventional; Randomized; Open Label; multiple arms	model fitting for virtual population
246	37879802	Artificial Intelligence, Computational Simulations, and Extended Reality in Cardiovascular Interventions	Samant S, Bakhos JJ, Wu W, Zhao S, Kassab GS, Khan B, Panagopoulos A, Makadia J, Oguz UM, Banga A, Fayaz M, Glass W, Chiastra C, Burzotta F, LaDisa JF Jr, Iaizzo P, Murasato Y, Dubini G, Migliavacca F, Mickley T, Bicek A, Fontana J, West NEJ, Mortier P, Boyers PJ, Gold JP, Anderson DR, Tcheng JE, Windle JR, Samady H, Jaffer FA, Desai NR, Lansky A, Mena-Hurtado C, Abbott D, Brilakis ES, Lassen JF,…	JACC Cardiovasc Interv. 2023 Oct 23;16(20):2479-2497. doi: 10.1016/j.jcin.2023.07.022.	Samant S	JACC Cardiovasc Interv	2023	2023-10-25			10.1016/j.jcin.2023.07.022	BHC	IS review	yes	USA			Cardiovascular	BE2Z	Diseases of the circulatory system	no	no								no																	no
247	38015929	Delineating clinical and developmental outcomes in STXBP1-related disorders	Xian J, Thalwitzer KM, McKee J, Sullivan KR, Brimble E, Fitch E, Toib J, Kaufman MC, deCampo D, Cunningham K, Pierce SR, Goss J, Rigby CS, Syrbe S, Boland M, Prosser B, Fitter N, Ruggiero SM, Helbig I.	Brain. 2023 Dec 1;146(12):5182-5197. doi: 10.1093/brain/awad287.	Xian J	Brain	2023	2023-11-28	PMC10689925		10.1093/brain/awad287	BHC	none	no				genetic epilepsies and neurodevelopmental disorders
248	37334641	Towards the simulation of bone-implant systems with a stratified material model	Schnabel B, Gebert J, Schneider R, Helwig P.	Technol Health Care. 2023;31(4):1555-1566. doi: 10.3233/THC-237001.	Schnabel B	Technol Health Care	2023	2023-06-19			10.3233/THC-237001	BHC	IS application	yes	Germany			bone-implant	FC0Z	Diseases of the musculoskeletal system or connective tissue	no	no								no																	no
249	34486426	Methods for Insulin Bolus Adjustment Based on the Continuous Glucose Monitoring Trend Arrows in Type 1 Diabetes: Performance and Safety Assessment in an In Silico Clinical Trial	Noaro G, Cappon G, Sparacino G, Boscari F, Bruttomesso D, Facchinetti A.	J Diabetes Sci Technol. 2023 Jan;17(1):107-116. doi: 10.1177/19322968211043162. Epub 2021 Sep 6.	Noaro G	J Diabetes Sci Technol	2023	2021-09-06	PMC9846415		10.1177/19322968211043162	BHC	IS application	yes	Italy			type 1 diabetes 5A10	5A10	Endocrine, nutritional or metabolic diseases	no	no								specified	PKPD	no	commercial	no	yes	no		0	0	0	0		0	0	0	0	no
250	36839878	Virtual Clinical Trials Guided Design of an Age-Appropriate Formulation and Dosing Strategy of Nifedipine for Paediatric Use	Khan D, Badhan R, Kirby DJ, Bryson S, Shah M, Mohammed AR.	Pharmaceutics. 2023 Feb 7;15(2):556. doi: 10.3390/pharmaceutics15020556.	Khan D	Pharmaceutics	2023	2023-02-25	PMC9961156		10.3390/pharmaceutics15020556	BHC	IS application	yes	UK			nervous system (SNS) activation	BA40/BD42.1	Diseases of the circulatory system	no	yes								specified	PBPK	no	commercial	no	yes	yes	in-vitro	0	1	0	0	clinical data	0	0	1	0	no
251	36584506	Applicability assessment for in-silico patient-specific TEVAR procedures	Ramella A, Migliavacca F, Rodriguez Matas JF, Mandigers TJ, Bissacco D, Domanin M, Trimarchi S, Luraghi G.	J Biomech. 2023 Jan;146:111423. doi: 10.1016/j.jbiomech.2022.111423. Epub 2022 Dec 24.	Ramella A	J Biomech	2023	2022-12-30			10.1016/j.jbiomech.2022.111423	BHC	none	no				Thoracic Endovascular Aortic Repair
252	37215006	Delineating clinical and developmental outcomes in STXBP1-related disorders	Xian J, Thalwitzer KM, McKee J, Sullivan KR, Brimble E, Fitch E, Toib J, Kaufman MC, deCampo D, Cunningham K, Pierce SR, Goss J, Rigby CS, Syrbe S, Boland M, Prosser B, Fitter N, Ruggiero SM, Helbig I.	medRxiv [Preprint]. 2023 May 11:2023.05.10.23289776. doi: 10.1101/2023.05.10.23289776.	Xian J	medRxiv	2023	2023-05-22	PMC10197795		10.1101/2023.05.10.23289776	BHC	none	no				genetic epilepsies and neurodevelopmental disorders
253	37437469	A Markov Model of Gap Occurrence in Continuous Glucose Monitoring Data for Realistic in Silico Clinical Trials	Vettoretti M, Drecogna M, Del Favero S, Facchinetti A, Sparacino G.	Comput Methods Programs Biomed. 2023 Oct;240:107700. doi: 10.1016/j.cmpb.2023.107700. Epub 2023 Jun 28.	Vettoretti M	Comput Methods Programs Biomed	2023	2023-07-12			10.1016/j.cmpb.2023.107700	BHC	IS methods	yes	Italy			diabetes	5A14	Endocrine, nutritional or metabolic diseases	no	no								no																	no
254	37426382	Hemodynamics of thrombus formation in intracranial aneurysms: An in silico observational study	Liu Q, Sarrami-Foroushani A, Wang Y, MacRaild M, Kelly C, Lin F, Xia Y, Song S, Ravikumar N, Patankar T, Taylor ZA, Lassila T, Frangi AF.	APL Bioeng. 2023 Jul 7;7(3):036102. doi: 10.1063/5.0144848. eCollection 2023 Sep.	Liu Q	APL Bioeng	2023	2023-07-10	PMC10329514		10.1063/5.0144848	BHC	IS application	yes	UK			intracranial aneurysms	8B01.0	Diseases of the nervous system	no	no								no																	no
255	37408756	Using quantitative systems pharmacology modeling to optimize combination therapy of anti-PD-L1 checkpoint inhibitor and T cell engager	Anbari S, Wang H, Zhang Y, Wang J, Pilvankar M, Nickaeen M, Hansel S, Popel AS.	Front Pharmacol. 2023 Jun 20;14:1163432. doi: 10.3389/fphar.2023.1163432. eCollection 2023.	Anbari S	Front Pharmacol	2023	2023-07-06	PMC10318535		10.3389/fphar.2023.1163432	BHC	IS application	yes	USA			Colorectal Cancer	2B91.Z	Neoplasms	no	no								specified	QSP	no	open source	yes	yes	yes	clinical data	0	0	1	0	clinical data	0	0	1	0	NCT02324257; NCT02650713; NCT02788279	interventional; Non-Randomized; Open Label; single/ multiple arms	1)-3) Model fitting for virtual population
256	37094891	Understanding potential participation barriers to improve trial design and outcomes: clinical trial simulation in palmoplantar pustulosis as a case study	Boisvert-Huneault C, Trigos Herraez D, Pinter A, Kobayashi S, Bell S, Kallsen K, Gloede T, Yagi N, Brunette S, Datsenko Y, Baehner F, Clerisme-Beaty E, Van de Kerkhof P.	BMJ Open. 2023 Apr 24;13(4):e064159. doi: 10.1136/bmjopen-2022-064159.	Boisvert-Huneault C	BMJ Open	2023	2023-04-24	PMC10151841		10.1136/bmjopen-2022-064159	BHC	none	no				palmoplantar pustulosis
257	37428527	Agent-based modeling in medical research, virtual baseline generator and change in patients' profile issue	Saint-Pierre P, Savy N.	Int J Biostat. 2023 Jul 11;19(2):333-349. doi: 10.1515/ijb-2022-0112. eCollection 2023 Nov 1.	Saint-Pierre P	Int J Biostat	2023	2023-07-10			10.1515/ijb-2022-0112	BHC	IS methods	yes	France			General disease	I	General diseases	no	no								unspecified																	no
258	36104654	Assessing the Financial Value of Decentralized Clinical Trials	DiMasi JA, Smith Z, Oakley-Girvan I, Mackinnon A, Costello M, Tenaerts P, Getz KA.	Ther Innov Regul Sci. 2023 Mar;57(2):209-219. doi: 10.1007/s43441-022-00454-5. Epub 2022 Sep 14.	DiMasi JA	Ther Innov Regul Sci	2023	2022-09-14	PMC9473466		10.1007/s43441-022-00454-5	BHC	none	no
259	36768563	In Vitro/In Vivo Translation of Synergistic Combination of MDM2 and MEK Inhibitors in Melanoma Using PBPK/PD Modelling: Part III	Witkowski J, Polak S, Pawelec D, Rogulski Z.	Int J Mol Sci. 2023 Jan 23;24(3):2239. doi: 10.3390/ijms24032239.	Witkowski J	Int J Mol Sci	2023	2023-02-11	PMC9917191		10.3390/ijms24032239	BHC	IS methods	yes	Poland			melanoma patients	2C30.Z	Neoplasms	no	no								specified	PKPD	no	commercial	on request	yes	yes	in-vivo, in-vitro	0	1	0	0	in-vivo	0	1	0	0	no
260	36673098	Health Research and Education during and after the COVID-19 Pandemic: An Australian Clinician and Researcher Perspective	Cordato DJ, Fatima Shad K, Soubra W, Beran RG.	Diagnostics (Basel). 2023 Jan 12;13(2):289. doi: 10.3390/diagnostics13020289.	Cordato DJ	Diagnostics (Basel)	2023	2023-01-21	PMC9858508		10.3390/diagnostics13020289	BHC	none	no				COVID-19
261	36634921	Correction: Virtual clinical trials of anti-PD-1 and anti-CTLA-4 immunotherapy in advanced hepatocellular carcinoma using a quantitative systems pharmacology model		J Immunother Cancer. 2023 Jan;11(1):e005414corr1. doi: 10.1136/jitc-2022-005414corr1.		J Immunother Cancer	2023	2023-01-12	PMC9843220		10.1136/jitc-2022-005414corr1	BHC	none	no				Breast Neoplasms
262	37983271	Overcoming chemotherapy resistance in low-grade gliomas: A computational approach	Delobel T, Ayala-Hernández LE, Bosque JJ, Pérez-Beteta J, Chulián S, García-Ferrer M, Piñero P, Schucht P, Murek M, Pérez-García VM.	PLoS Comput Biol. 2023 Nov 20;19(11):e1011208. doi: 10.1371/journal.pcbi.1011208. eCollection 2023 Nov.	Delobel T	PLoS Comput Biol	2023	2023-11-20	PMC10695391		10.1371/journal.pcbi.1011208	BHC	IS application	yes	Spain			Glioma	2A00.0Z	Neoplasms	yes	yes								specified	Disease progression model	no	open source	no	yes	yes	clinical data, mechanistic knowlege	1	0	1	0	clinical data	0	0	1	0	no
263	37390206	A transcriptome-informed QSP model of metastatic triple-negative breast cancer identifies predictive biomarkers for PD-1 inhibition	Arulraj T, Wang H, Emens LA, Santa-Maria CA, Popel AS.	Sci Adv. 2023 Jun 30;9(26):eadg0289. doi: 10.1126/sciadv.adg0289. Epub 2023 Jun 30.	Arulraj T	Sci Adv	2023	2023-06-30	PMC10313177		10.1126/sciadv.adg0289	BHC	IS methods	yes	USA			Triple-negative breast cancer	2C6Z	Neoplasms	no	no								specified	QSP	no	open source	yes	yes	yes	clinical data, genetic data	0	0	1	1	clinical data	0	0	1	0	no
264	36810427	Three-dimensional simulations of embolic stroke and an equation for sizing emboli from imaging	Hague JP, Keelan J, Beishon L, Swienton D, Robinson TG, Chung EML.	Sci Rep. 2023 Feb 21;13(1):3021. doi: 10.1038/s41598-023-29974-2.	Hague JP	Sci Rep	2023	2023-02-22	PMC9944911		10.1038/s41598-023-29974-2	BHC	IS methods	yes	UK			embolic stroke	8B11.2	Diseases of the nervous system	no	no								no																	no
265	36557319	Optimising Fluvoxamine Maternal/Fetal Exposure during Gestation: A Pharmacokinetic Virtual Clinical Trials Study	Burhanuddin K, Badhan R.	Metabolites. 2022 Dec 16;12(12):1281. doi: 10.3390/metabo12121281.	Burhanuddin K	Metabolites	2022	2022-12-23	PMC9782298		10.3390/metabo12121281	BHC	IS application	yes	UK			Maternal/Fetal Exposure	6A7Z	Mental, behavioural or neurodevelopmental disorders	no	no								specified	PBPK	no	commercial	no	yes	yes	clinical data	0	0	1	0	clinical data	0	0	1	0	no
266	36088433	A Critical Comparison of Comparators Used to Demonstrate Credibility of Physics-Based Numerical Spine Models	Stott B, Afshari P, Bischoff J, Clin J, Francois-Saint-Cyr A, Goodin M, Herrmann S, Liu X, Driscoll M.	Ann Biomed Eng. 2023 Jan;51(1):150-162. doi: 10.1007/s10439-022-03069-x. Epub 2022 Sep 10.	Stott B	Ann Biomed Eng	2023	2022-09-10			10.1007/s10439-022-03069-x	BHC	none	no
267	36507873	Epistemic Rights and Responsibilities of Digital Simulacra for Biomedicine	Cho MK, Martinez-Martin N.	Am J Bioeth. 2023 Sep;23(9):43-54. doi: 10.1080/15265161.2022.2146785. Epub 2022 Dec 12.	Cho MK	Am J Bioeth	2023	2022-12-12	PMC10258225	NIHMS1853440	10.1080/15265161.2022.2146785	BHC	IS review	yes	USA			General disease	I	General diseases	no	no								no																	no
268	37138727	Mapping the use of computational modelling and simulation in clinics: A survey	Lesage R, Van Oudheusden M, Schievano S, Van Hoyweghen I, Geris L, Capelli C.	Front Med Technol. 2023 Apr 17;5:1125524. doi: 10.3389/fmedt.2023.1125524. eCollection 2023.	Lesage R	Front Med Technol	2023	2023-05-04	PMC10150234		10.3389/fmedt.2023.1125524	BHC	IS review	yes	Belgium			General disease	I	General diseases	no	no								no																	no
269	38106921	Constructing bilayer and volumetric atrial models at scale	Roney CH, Solis Lemus JA, Lopez Barrera C, Zolotarev A, Ulgen O, Kerfoot E, Bevis L, Misghina S, Vidal Horrach C, Jaffery OA, Ehnesh M, Rodero C, Dharmaprani D, Ríos-Muñoz GR, Ganesan A, Good WW, Neic A, Plank G, Hopman LHGA, Götte MJW, Honarbakhsh S, Narayan SM, Vigmond E, Niederer S.	Interface Focus. 2023 Dec 15;13(6):20230038. doi: 10.1098/rsfs.2023.0038. eCollection 2023 Dec 6.	Roney CH	Interface Focus	2023	2023-12-18	PMC10722212		10.1098/rsfs.2023.0038	BHC	IS methods	yes	UK			cardiac arrhythmia	BC9Z	Diseases of the circulatory system	no	no								no																	no
270	37748358	Simulation of breast lesions based upon fractal Perlin noise	Tomic H, Costa AC, Bjerkén A, Vieira MAC, Zackrisson S, Tingberg A, Timberg P, Dustler M, Bakic PR.	Phys Med. 2023 Oct;114:102681. doi: 10.1016/j.ejmp.2023.102681. Epub 2023 Sep 23.	Tomic H	Phys Med	2023	2023-09-25			10.1016/j.ejmp.2023.102681	BHC	IS methods	yes	Sweden			breast cancer	QA09.3	Factors influencing health status or contact with health services	no	no								no																	no
271	37147787	A platform for comparing subgroup identification methodologies	Ruberg S, Zhang Y, Showalter H, Shen L.	Biom J. 2024 Jan;66(1):e2200164. doi: 10.1002/bimj.202200164. Epub 2023 May 5.	Ruberg S	Biom J	2024	2023-05-06			10.1002/bimj.202200164	BHC	none	no				General disease	I	General diseases	no	no								unspecified																	no
272	36549000	Next generation high resolution perovskite specified conversion detector: Monte Carlo design optimisation and virtual clinical trial	O'Connell J, Kundu S, Saidaminov M, Bazalova-Carter M.	Phys Med Biol. 2023 Jan 11;68(2). doi: 10.1088/1361-6560/acae15.	O'Connell J	Phys Med Biol	2023	2022-12-22			10.1088/1361-6560/acae15	BHC	IS application	yes	Canada			breast	QA09.3	Factors influencing health status or contact with health services	no	no								no																	no
273	37217483	GPU accelerated digital twins of the human heart open new routes for cardiovascular research	Viola F, Del Corso G, De Paulis R, Verzicco R.	Sci Rep. 2023 May 22;13(1):8230. doi: 10.1038/s41598-023-34098-8.	Viola F	Sci Rep	2023	2023-05-22	PMC10203142		10.1038/s41598-023-34098-8	BHC	IS methods	yes	Italy			cardiovascular diseases	BE2Z	Diseases of the circulatory system	yes	no								no																	no
274	36967340	Towards systems immunology of critical illness at scale: from single cell 'omics to digital twins	Vodovotz Y.	Trends Immunol. 2023 May;44(5):345-355. doi: 10.1016/j.it.2023.03.004. Epub 2023 Mar 24.	Vodovotz Y	Trends Immunol	2023	2023-03-26	PMC10147586	NIHMS1881843	10.1016/j.it.2023.03.004	BHC	IS review	yes	USA			immunology	I	General diseases	no	no								unspecified																	no
275	37816929	Assessing Dose-Exposure-Response Relationships of Miltefosine in Adults and Children using Physiologically-Based Pharmacokinetic Modeling Approach	Madu SJ, Wang K, Chirumamilla SK, Turner DB, Steel PG, Li M.	Pharm Res. 2023 Dec;40(12):2983-3000. doi: 10.1007/s11095-023-03610-0. Epub 2023 Oct 10.	Madu SJ	Pharm Res	2023	2023-10-10	PMC10746618		10.1007/s11095-023-03610-0	BHC	IS application	yes	UK			plasma proteins	1F54.Z	Certain infectious or parasitic diseases	yes	no								specified	PBPK	no	commercial	on request	yes	no	in-vitro	0	1	0	0	clinical data	0	0	1	0	no
276	36870551	A randomized controlled trial of gamification, financial incentives, or both to increase physical activity among patients with elevated risk for cardiovascular disease: rationale and design of the be active study	Fanaroff AC, Patel MS, Chokshi N, Coratti S, Farraday D, Norton L, Rareshide C, Zhu J, Szymczak JE, Russell LB, Small DS, Volpp KGM.	Am Heart J. 2023 Jun;260:82-89. doi: 10.1016/j.ahj.2023.02.014. Epub 2023 Mar 2.	Fanaroff AC	Am Heart J	2023	2023-03-04	PMC10919938	NIHMS1879364	10.1016/j.ahj.2023.02.014	BHC	none	no				atherosclerotic cardiovascular disease
277	37485309	Assessing satisfaction of search in virtual mammograms for experienced and novice searchers	Adamo SH, Roque N, Barufaldi B, Schmidt J, Mello-Thoms C, Lago M.	J Med Imaging (Bellingham). 2023 Feb;10(Suppl 1):S11917. doi: 10.1117/1.JMI.10.S1.S11917. Epub 2023 Jul 21.	Adamo SH	J Med Imaging (Bellingham)	2023	2023-07-24	PMC10359808		10.1117/1.JMI.10.S1.S11917	BHC	IS application	yes	USA			breast	QA09.3	Factors influencing health status or contact with health services	no	no								no																	no
278	36685168	Combination Chemotherapy of Multidrug-resistant Early-stage Colon Cancer: Determining Optimal Dose Schedules by High-performance Computer Simulation	Cockrell C, Axelrod DE.	Cancer Res Commun. 2023 Jan 3;3(1):21-30. doi: 10.1158/2767-9764.crc-22-0271. Epub 2023 Jan 9.	Cockrell C	Cancer Res Commun	2023	2023-01-23	PMC9851383	NIHMS1861186	10.1158/2767-9764.crc-22-0271	BHC	IS application	yes	USA			colon	2B90	Neoplasms	no	no								specified	Other	no	open source	yes	yes	no	clinical data	0	0	1	0	clinical data	0	0	1	0	no
279	36271218	Calibration of Cohorts of Virtual Patient Heart Models Using Bayesian History Matching	Rodero C, Longobardi S, Augustin C, Strocchi M, Plank G, Lamata P, Niederer SA.	Ann Biomed Eng. 2023 Jan;51(1):241-252. doi: 10.1007/s10439-022-03095-9. Epub 2022 Oct 21.	Rodero C	Ann Biomed Eng	2023	2022-10-22	PMC9832095		10.1007/s10439-022-03095-9	BHC	none	no				heart	BE2Z	Diseases of the circulatory system	no	no								no																	no
280	37201111	A Projection-Domain Low-Count Quantitative SPECT Method for α-Particle-Emitting Radiopharmaceutical Therapy	Li Z, Benabdallah N, Abou DS, Baumann BC, Dehdashti F, Ballard DH, Liu J, Jammalamadaka U, Laforest R, Wahl RL, Thorek DLJ, Jha AK.	IEEE Trans Radiat Plasma Med Sci. 2023 Jan;7(1):62-74. doi: 10.1109/trpms.2022.3175435. Epub 2022 May 23.	Li Z	IEEE Trans Radiat Plasma Med Sci	2023	2023-05-18	PMC10191330	NIHMS1861502	10.1109/trpms.2022.3175435	BHC	none	no				General disease
281	36462532	Emphysema Quantifications With CT Scan: Assessing the Effects of Acquisition Protocols and Imaging Parameters Using Virtual Imaging Trials	Abadi E, Jadick G, Lynch DA, Segars WP, Samei E.	Chest. 2023 May;163(5):1084-1100. doi: 10.1016/j.chest.2022.11.033. Epub 2022 Dec 1.	Abadi E	Chest	2023	2022-12-03	PMC10206513		10.1016/j.chest.2022.11.033	BHC	IS application	yes	USA			emphysema	CA21.Z	Diseases of the respiratory system	no	no								no																	no
282	37125262	Development and Application of a Virtual Imaging Trial framework for Airway Quantifications via CT	Ho FC, Sotoudeh-Paima S, Segars WP, Samei E, Abadi E.	Proc SPIE Int Soc Opt Eng. 2023 Feb;12463:124631B. doi: 10.1117/12.2654263. Epub 2023 Apr 7.	Ho FC	Proc SPIE Int Soc Opt Eng	2023	2023-05-01	PMC10142146	NIHMS1893889	10.1117/12.2654263	BHC	IS application	yes	USA			COPD	CA22	Diseases of the respiratory system	no	no								no																	no
283	37138891	Next generation immuno-oncology tumor profiling using a rapid, non-invasive, computational biophysics biomarker in early-stage breast cancer	Cook D, Biancalana M, Liadis N, Lopez Ramos D, Zhang Y, Patel S, Peterson JR, Pfeiffer JR, Cole JA, Antony AK.	Front Artif Intell. 2023 Apr 17;6:1153083. doi: 10.3389/frai.2023.1153083. eCollection 2023.	Cook D	Front Artif Intell	2023	2023-05-04	PMC10149754		10.3389/frai.2023.1153083	BHC	IS application	yes	USA			breast cancer	2C6Z	Neoplasms	no	no								unspecified																	no
284	37980386	CT-based comparison of porcine, ovine, and human pulmonary arterial morphometry	Goubergrits L, Schafstedde M, Cesarovic N, Szengel A, Schmitt B, Wiegand M, Romberg J, Arndt A, Kuehne T, Brüning J.	Sci Rep. 2023 Nov 18;13(1):20211. doi: 10.1038/s41598-023-47532-8.	Goubergrits L	Sci Rep	2023	2023-11-19	PMC10657407		10.1038/s41598-023-47532-8	BHC	none	no				General disease
285	37223635	Denoising digital breast tomosynthesis projections using deep learning with synthetic data as training set	de Araújo DMN, Salvadeo DHP, de Paula DD.	J Med Imaging (Bellingham). 2023 May;10(3):034001. doi: 10.1117/1.JMI.10.3.034001. Epub 2023 May 22.	de Araújo DMN	J Med Imaging (Bellingham)	2023	2023-05-24	PMC10202312		10.1117/1.JMI.10.3.034001	BHC	IS application	yes	Brazil			breast	QA09.4	Factors influencing health status or contact with health services	no	no								no																	no
286	37368544	Multiclass Segmentation of Breast Tissue and Suspicious Findings: A Simulation-Based Study for the Development of Self-Steering Tomosynthesis	Barufaldi B, da Nobrega YNG, Carvalhal G, Teixeira JPV, Silva Filho TM, do Rego TG, Malheiros Y, Acciavatti RJ, Maidment ADA.	Tomography. 2023 Jun 10;9(3):1120-1132. doi: 10.3390/tomography9030092.	Barufaldi B	Tomography	2023	2023-06-27	PMC10303463		10.3390/tomography9030092	BHC	IS application	yes	USA			breast	QA09.5	Factors influencing health status or contact with health services	no	no								no																	no
287	37392381	Agent based modeling in health care economics: examples in the field of thyroid cancer	Demeulemeester R, Savy N, Grosclaude P, Costa N, Saint-Pierre P.	Int J Biostat. 2023 Jul 3;19(2):351-368. doi: 10.1515/ijb-2022-0107. eCollection 2023 Nov 1.	Demeulemeester R	Int J Biostat	2023	2023-07-01			10.1515/ijb-2022-0107	BHC	IS review	yes	France			thyroid cancer	2D10.Z	Neoplasms	no	no								no																	no
288	38288616	Virtual pacing of a patient's digital twin to predict left ventricular reverse remodelling after cardiac resynchronization therapy	Koopsen T, Gerrits W, van Osta N, van Loon T, Wouters P, Prinzen FW, Vernooy K, Delhaas T, Teske AJ, Meine M, Cramer MJ, Lumens J.	Europace. 2023 Dec 28;26(1):euae009. doi: 10.1093/europace/euae009.	Koopsen T	Europace	2023	2024-01-30	PMC10825733		10.1093/europace/euae009	BHC	IS application	yes	Netherlands			heart failure	BD1Z	Diseases of the circulatory system	no	no								no																	no
289	38010777	Mathematical modeling predicts pathways to successful implementation of combination TRAIL-producing oncolytic virus and PAC-1 to treat granulosa cell tumors of the ovary	Le Sauteur-Robitaille J, Crosley P, Hitt M, Jenner AL, Craig M.	Cancer Biol Ther. 2023 Dec 31;24(1):2283926. doi: 10.1080/15384047.2023.2283926. Epub 2023 Nov 27.	Le Sauteur-Robitaille J	Cancer Biol Ther	2023	2023-11-27	PMC10783843		10.1080/15384047.2023.2283926	BHC	IS application	yes	Canada			granulosa cell tumors	2C73.2	Neoplasms	no	no								specified	Disease progression model	no	theory published	no	no	no	in-vitro data, in-vivo data	0	1	0	0	in-vitro, in-vivo	0	1	0	0	no
290	37787918	Towards a platform quantitative systems pharmacology (QSP) model for preclinical to clinical translation of antibody drug conjugates (ADCs)	Scheuher B, Ghusinga KR, McGirr K, Nowak M, Panday S, Apgar J, Subramanian K, Betts A.	J Pharmacokinet Pharmacodyn. 2023 Oct 3. doi: 10.1007/s10928-023-09884-6. Online ahead of print.	Scheuher B	J Pharmacokinet Pharmacodyn	2023	2023-10-03			10.1007/s10928-023-09884-6	BHC	IS methods	yes	USA			Oncology	2D4Z	Neoplasms	no	no								specified	QSP	no	theory published	no	yes	yes	clinical and in-vitro data	0	1	1	0	clinical and in-vitro data	0	1	1	0	no
291	37921419	Mathematical Modeling Identifies Optimum Palbociclib-fulvestrant Dose Administration Schedules for the Treatment of Patients with Estrogen Receptor-positive Breast Cancer	Cheng YC, Stein S, Nardone A, Liu W, Ma W, Cohen G, Guarducci C, McDonald TO, Jeselsohn R, Michor F.	Cancer Res Commun. 2023 Nov 16;3(11):2331-2344. doi: 10.1158/2767-9764.CRC-23-0257.	Cheng YC	Cancer Res Commun	2023	2023-11-03	PMC10652811		10.1158/2767-9764.CRC-23-0257	BHC	IS methods	yes	USA			breast cancer	2C6Z	Neoplasms	no	no								specified	popPK	no	open source	on request	yes	yes	clinical and in-vitro data	0	1	1	0	clinical and in-vitro data, other model predictions	0	1	1	1	NCT02630693; NCT04557449	- interventional; Non-Randomized; Open Label; single arm - interventional; Randomized; Open Label; multiple arms	1) 'used/could be used for comparing model rsults 2) clinical evidence supporting
292	37382794	Self-guided digital acceptance and commitment therapy for fibromyalgia management: results of a randomized, active-controlled, phase II pilot clinical trial	Catella S, Gendreau RM, Kraus AC, Vega N, Rosenbluth MJ, Soefje S, Malhotra S, Luciano JV, McCracken LM, Williams DA, Arnold LM.	J Behav Med. 2024 Feb;47(1):27-42. doi: 10.1007/s10865-023-00429-3. Epub 2023 Jun 29.	Catella S	J Behav Med	2024	2023-06-29	PMC10867073		10.1007/s10865-023-00429-3	BHC	none	no				fibromyalgia
293	36527365	Automatic organ completion with image stitching for personalized radiation dosimetry in CT examinations	Xin L, Zhuo W, Liu H, Xie T.	Med Phys. 2023 Apr;50(4):2499-2509. doi: 10.1002/mp.16165. Epub 2022 Dec 29.	Xin L	Med Phys	2023	2022-12-17			10.1002/mp.16165	BHC	none	no
294	37489471	Impact of Tomosynthesis Acquisition on 3D Segmentations of Breast Outline and Adipose/Dense Tissue with AI: A Simulation-Based Study	Barufaldi B, Gomes J, Rego TGD, Malheiros Y, Filho TMS, Borges LR, Acciavatti RJ, Surti S, Maidment ADA.	Tomography. 2023 Jul 3;9(4):1303-1314. doi: 10.3390/tomography9040103.	Barufaldi B	Tomography	2023	2023-07-25	PMC10366831		10.3390/tomography9040103	BHC	IS application	yes	USA			breast cancer	QA09.3	Factors influencing health status or contact with health services	no	no								no																	no
295	38154070	Microcalcification detectability in breast CT images using CNN observers	Lyu SH, Abbey CK, Hernandez AM, Boone JM.	Med Phys. 2024 Feb;51(2):933-945. doi: 10.1002/mp.16922. Epub 2023 Dec 28.	Lyu SH	Med Phys	2024	2023-12-28	PMC10922367	NIHMS1954528	10.1002/mp.16922	BHC	none	no				breast	QA09.4	Factors influencing health status or contact with health services	no	no								no																	no
296	37748692	Brief Report: Tyrosine Kinase Inhibitors for Lung Cancers That Inhibit MATE-1 Can Lead to "False" Decreases in Renal Function	Chen MF, Harada G, Liu D, DeMatteo R, Falcon C, Wilhelm C, Kris MG, Drilon A, Gutgarts V.	J Thorac Oncol. 2024 Jan;19(1):153-159. doi: 10.1016/j.jtho.2023.09.1444. Epub 2023 Sep 23.	Chen MF	J Thorac Oncol	2024	2023-09-25	PMC10841070	NIHMS1933450	10.1016/j.jtho.2023.09.1444	BHC	none	no				lung cancer
297	37483512	DAART: a deep learning platform for deeply accelerated adaptive radiation therapy for lung cancer	Hooshangnejad H, Chen Q, Feng X, Zhang R, Farjam R, Voong KR, Hales RK, Du Y, Jia X, Ding K.	Front Oncol. 2023 Jul 6;13:1201679. doi: 10.3389/fonc.2023.1201679. eCollection 2023.	Hooshangnejad H	Front Oncol	2023	2023-07-24	PMC10359160		10.3389/fonc.2023.1201679	BHC	none	no				lung cancer
298	37186175	Modelling Radiation Cancer Treatment with a Death-Rate Term in Ordinary and Fractional Differential Equations	Wilson N, Drapaca CS, Enderling H, Caudell JJ, Wilkie KP.	Bull Math Biol. 2023 Apr 25;85(6):47. doi: 10.1007/s11538-023-01139-2.	Wilson N	Bull Math Biol	2023	2023-05-15	PMC10127975		10.1007/s11538-023-01139-2	BHC	none	no				cancer
299	36945690	Need for Objective Task-based Evaluation of Deep Learning-Based Denoising Methods: A Study in the Context of Myocardial Perfusion SPECT	Yu Z, Rahman MA, Laforest R, Schindler TH, Gropler RJ, Wahl RL, Siegel BA, Jha AK.	ArXiv [Preprint]. 2023 Apr 2:arXiv:2303.02110v5.	Yu Z	ArXiv	2023	2023-03-22	PMC10029054		10.1002/mp.16407	BHC	none	no				Myocardial Perfusion
300	38036299	Ceftriaxone efficacy for Mycobacterium avium complex lung disease in the hollow fiber and translation to sustained sputum culture conversion in patients	Deshpande D, Magombedze G, Boorgula GD, Chapagain M, Srivastava S, Gumbo T.	J Infect Dis. 2023 Nov 30:jiad545. doi: 10.1093/infdis/jiad545. Online ahead of print.	Deshpande D	J Infect Dis	2023	2023-11-30			10.1093/infdis/jiad545	BHC	IS application	yes	USA			complex lung disease	1B21.0	Certain infectious or parasitic diseases	yes	no								specified	popPK	no	no	no	yes	yes	in-vitro data	0	1	0	0	clinical data	0	0	1	0	no
301	36787507	Understanding the Risk of Drug Interactions Between Ritonavir-Containing COVID-19 Therapies and Small-Molecule Kinase Inhibitors in Patients With Cancer	Hopkins AM, Sorich MJ, McLachlan AJ, Karapetis CS, Miners JO, van Dyk M, Rowland A.	JCO Precis Oncol. 2023 Feb;7:e2200538. doi: 10.1200/PO.22.00538.	Hopkins AM	JCO Precis Oncol	2023	2023-02-14			10.1200/PO.22.00538	BHC	IS application	yes	Australia			Cancer	2D4Z	Neoplasms	no	no								specified	PBPK	no	commercial	no	yes	yes	clinical data	0	0	1	0	clinical data	0	0	1	0	no
302	36756023	Biologically Equivalent Dose Comparison Between Magnetic Resonance-Guided Adaptive and Computed Tomography-Guided Internal Target Volume-Based Stereotactic Body Radiotherapy for Liver Tumors	Yoda K, Sato A, Miyake Y, Arato T, Starbuck W.	Cureus. 2023 Jan 7;15(1):e33478. doi: 10.7759/cureus.33478. eCollection 2023 Jan.	Yoda K	Cureus	2023	2023-02-09	PMC9902058		10.7759/cureus.33478	BHC	IS application	yes	Japan			liver tumor	2C12.0Z	Neoplasms	no	no								no																	no
303	37572187	Impact of super-resolution and image acquisition on the detection of calcifications in digital breast tomosynthesis	Barufaldi B, Acciavatti RJ, Conant EF, Maidment ADA.	Eur Radiol. 2024 Jan;34(1):193-203. doi: 10.1007/s00330-023-10103-6. Epub 2023 Aug 12.	Barufaldi B	Eur Radiol	2024	2023-08-12	PMC10898550	NIHMS1964240	10.1007/s00330-023-10103-6	BHC	none	no				breast cancer	QA09.3	Factors influencing health status or contact with health services	no	no								no																	no

## Sheet: info
column	comment	coding
Nr.	running index
PMID	(from PubMed)
Title	(from PubMed)
Authors	(from PubMed)
Citation	(from PubMed)
First Author	(from PubMed)
Journal/Book	(from PubMed)
Publication Year	(from PubMed)
Create Date	(from PubMed)
PMCID	(from PubMed)
NIHMS ID	(from PubMed)
DOI	(from PubMed)
reviewer	assigned reviewer:	AH: Andrew Hooker
		ASJ: Anne-Sophie Jannot
		CR: Christian Röver
		DJ: Daria Julkowska
		EC: Emmanuelle Comets
		JiH: Joanna in’t Hout
		ME: Markus Elze
		MP: Martin Posch
		MU: Moreno Ursino
		MS: Marina Savelieva
		MV: Marc Vandemeulebroecke
		NS: Nigel Stallard
		SW: Sebastian Weber
		SZ: Sarah Zohar
		TF: Tim Friede
		YM: Yanis Mimouni
		BCH: Bohua Chen
		LS: Lucia Schneider
insilico.connection	type of IS connection:	IS application
		IS methods article
		IS review article
		marginal IS mentioning
		none
relevant	relevant to in silico trial or not	yes
		no
comment	(optional) comment
types of data	Which kind of data are used in in-silico trials?	Clinical Data
		Molecular Data
		Registry Data
		Reference Data
		Lifestyle Data
		Pre-examination Data
types of model		Mechanistic Models
		Molecular Interaction Maps
		Constraint-Based Models
		Boolean Models
		Quantitative Models
		Pharmacokinetic Models
ICD-11 chapters		1	Certain infectious or parasitic diseases
		2	Neoplasms
		3	Diseases of the blood or blood-forming organs
		4	Diseases of the immune system
		5	Endocrine, nutritional or metabolic diseases
		6	Mental, behavioural or neurodevelopmental disorders
		7	Sleep-wake disorders
		8	Diseases of the nervous system
		9	Diseases of the visual system
		A	Diseases of the ear or mastoid process
		B	Diseases of the circulatory system
		C	Diseases of the respiratory system
		D	Diseases of the digestive system
		E	Diseases of the skin
		F	Diseases of the musculoskeletal system or connective tissue
		G	Diseases of the genitourinary system
		H	Conditions related to sexual health
		I	General diseases
		J	Pregnancy, childbirth or the puerperium
		K	Certain conditions originating in the perinatal period
		L	Developmental anomalies
		M	Symptoms, signs or clinical findings, not elsewhere classified
		N	Injury, poisoning or certain other consequences of external causes
		P	External causes of morbidity or mortality
		Q	Factors influencing health status or contact with health services
		R	Codes for special purposes
		S	Supplementary Chapter Traditional Medicine Conditions
		V	Supplementary section for functioning assessment
		X	Extension Codes
NCT trials mentioned	38
>not found	1
>observational	1
>interventional	36
>randomized	16	>open label	29	>single arm	16
>not randomized	12	>blinded	7	>multiple arms	20
>NA	8
