# Supplementary material for: In Silico Clinical Trials in Drug Development: A Systematic Review
Source: Ther Innov Regul Sci. 2025 Nov 24;60(2):423–39. doi: 10.1007/s43441-025-00893-w (PMC12945960; doi:10.1007/s43441-025-00893-w)
Supplement: Supplementary file 2 — Supplementary material S2 [file 43441_2025_893_MOESM2_ESM.xlsx]

## Sheet: CT-insilico_2022-11-11
Title	Status	Study Results	Conditions	Interventions	Locations	URL	Year	Country	reviewer	relevant	insilico.connection	Phase	Diseases	ICD-11 Code	chapter	Orphanet	RD	Pediatric	Drug therapy developement	Pubmed	type of paper	Model	SOC	HLGT	Location	Drug development	trial type	application field	brief description
In Silico Pace Mapping To Optimise Ventricular Tachycardia Ablation	Not yet recruiting	No Results Available	Ventricular Tachycardia	Procedure: Catheter ablation therapy		https://ClinicalTrials.gov/show/NCT05500365	2023	UK	CR	yes	IS application			BC71.0	Diseases of the circulatory system		no	no	no	no							evaluation of an IS technique	cardiology	in-silico modeling of patients’ hearts to optimize ablation location
Panomics Relationships in the Epidemiology of Cancer Through In Silico Expression (PRECISE)	Withdrawn	No Results Available	Cancer|Patients With Clinical and Environmental Risk Factors for Cancer|Patients With a Suspected or Confirmed Diagnosis of Cancer	Other: Patients with CA or suspected risk of CA or a family Hx	Greater Baltimore Medical Center, Baltimore, Maryland, United States	https://ClinicalTrials.gov/show/NCT03304990	2018	USA	CR	yes	preparation for future IS trials						no	no	unspecified	no							biobank for cancer biomarker discovery	cancer	prospective collection of specimens and clinical data from (potential) cancer patients
Trial to Investigate the in Silico Optimization of Insulin Treatments	Unknown status	No Results Available	Coronary Artery Bypass	Other: Standard Glucommander Protocol (SGP)|Other: Optimized Glucommander (OGM)	University of Vrginia, Charlottesville, Virginia, United States	https://ClinicalTrials.gov/show/NCT03895138			CR	no	none																evaluation of optimized programming of a device	cardiology	optimized programming of an insulin pump for heart surgery patients
YpsoPump Occlusion Detection Algorithm: Collection of Real-world Data for In-silico Evaluation of a New Software Algorithm to Refine Occlusion Detection in Subjects With Type 1 Diabetes Using Continuous Subcutaneous Insulin Infusion	Completed	No Results Available	Diabetes Mellitus, Type 1	Device: YpsoPump® insulin pump system	Institut für Diabetes-Technologie, Forschungs- und Entwicklungsgesellschaft mbH an der Universität Ulm, Ulm, Germany|Universitätsklinik für Diabetologie, Endokrinologie Ernährungsmedizin & Metabolismus, Bern, Switzerland	https://ClinicalTrials.gov/show/NCT05096325			CR	no	none						no	no									evaluation of optimized programming of a device	diabetes	optimized occlusion detection in an insulin pump
BioForte Technology for in Silico Identification of Candidates for a New Microbiome-based Therapeutics and Diagnostics	Unknown status	No Results Available	Non Small Cell Lung Cancer|Microbiome|Metagenome|Immunotherapy|Melanoma	Biological: Collection of stool, blood (PBMC) and biopsy (FFPE)	University Clinical Centre in Gdansk, Gdańsk, Poland|The John Paul II Hospital in Krakow, Kraków, Poland|The Maria Sklodowska-Curie National Research Institute of Oncology Krakow Branch, Kraków, Poland|Poznań University Hospital of Lord's Transfiguration, Poznań, Poland|Provincial Hospital St. Father Pio in Przemyśl, Przemyśl, Poland|Mountains Center of Pulmonology and Chemotherapy "Izer-Med", Sz…	https://ClinicalTrials.gov/show/NCT04136470	2019	Poland	CR	yes	IS application			2C25.Y/2C30	Neoplasms		no	no	unspecified	no							development of an IS technique	cancer	identification of treatment responders through stool samples using machine learning
Neural Mechanisms of Obsessive-compulsive Disorder (OCD) Treatment Failure	Recruiting	No Results Available	Obsessive-Compulsive Disorder	Max Planck UCL Centre for Computational Psychiatry and Ageing Research, London, United Kingdom		https://ClinicalTrials.gov/show/NCT05520398			CR	no	none																exploratory trial investigating reasons for treatment failure, utilising IS techniques	psychology	investigation of reasons for treatment failure using computer-based questionnaires/tasks
State of the Art Photon Therapy Versus Particle Therapy for Recurrent Head & Neck Tumors; a Planning Study	Completed	No Results Available	Carcinoma, Squamous Cell of Head and Neck	Radiation: Photon therapy versus proton therapy|Radiation: Photon therapy versus C-ion therapy	Maastro Clinic, Maastricht, Netherlands	https://ClinicalTrials.gov/show/NCT02242916			AH	no	none	Not mentioned	Carcinoma, Squamous Cell of Head and Neck	2D60.0	Neoplasms	yes							Neoplasms benign, malignant and unspecified (incl cysts and polyps)	Skin neoplasms malignant and unspecified	Head and Neck	no	retrospective observational trial.	Cancer	retrospective observational trial.
Creating an Innovative AI-based Technology TCRact for Designing and Optimizing T-cell Receptors (TCR) for Use in Cancer Immunotherapies	Recruiting	No Results Available	Colon Cancer|Cancer	Other: Collection of blood (PBMC), biopsy (FFPE) and stool samples.	Maria Sklodowska-Curie National Research Institute of Oncology, Kraków, Poland	https://ClinicalTrials.gov/show/NCT04994093	2021	Poland	AH	yes	IS application			2B90	Neoplasms		no	no	unspecified	no							Observational	cancer	Taking samples from biopsies of 100 patients and identifiying targets for treatment
COVID-19. CT-Scan Modeling in COVID19 Sequelae	Recruiting	No Results Available	COVID-19	Hôpital Avicenne APHP, Bobigny, France		https://ClinicalTrials.gov/show/NCT04747769	2021	France	AH	yes	IS application			1/RA01	Certain infectious or parasitic diseases		no	no	no	no							Observational	COVID-19	retrospective analysis of pulmonary CT images of patients followed after severe COVID pneumonitis
ROCOCO - Adaptive IMRT Versus IMPT in Head and Neck Cancer	Withdrawn	No Results Available	Head and Neck Neoplasms	University of Pennsylvania, Philadelphia, Pennsylvania, United States		https://ClinicalTrials.gov/show/NCT02908386			AH	no	none	Not mentioned	Head and Neck Neoplasms	2D3Z	Neoplasms	yes							Neoplasms benign, malignant and unspecified (incl cysts and polyps)	Miscellaneous and site unspecified neoplasms malignant and unspecified	Head and Neck	no	observational	cancer	Looking aat different ways of treatment with particle- or radio-therapy
ROCOCO - Low Grade Glioma - Planning Study	Completed	No Results Available	Low Grade Glioma	University of Heidelberg, Heidelberg, Germany|University Hospital Giessen and Marburg, Marburg, Germany|Radiotherapy Group, Deventer, Netherlands|University Medical Center Nijmegen, Nijmegen, Netherlands		https://ClinicalTrials.gov/show/NCT02607397	2015	Germany,Netherlands	AH	yes	IS application	Not mentioned	Low Grade Glioma	2A00.0	Neoplasms	yes	maybe	no	no	no			Neoplasms benign, malignant and unspecified (incl cysts and polyps)	Nervous system neoplasms malignant and unspecified NEC	Brain	no	observational	cancer	Looking aat different ways of treatment with particle- or radio-therapy
Preprocedural Assessment of Anatomy and Device Sizing With CT and 3D Simulation in Left Atrial Appendage Occlusion.	Recruiting	No Results Available	LAAO With Amplatzer Amulet	Procedure: LAAO	ZNA Middelheim, Antwerp, Belgium|AZ Sint-Jan Brugge-Oostende AV, Brugge, Belgium|UZ Brussel, Brussels, Belgium|Ziekenhuis Oost-Limburg, Genk, Belgium|AZ Maria Middelares, Ghent, Belgium|Sart Tilman - CHU de Liège, Liège, Belgium	https://ClinicalTrials.gov/show/NCT04640051	2021	Belgium	AH	yes	IS application			BC81.3	Diseases of the circulatory system		no	no	no	no							observational	Cardiac	Using 3D modeling to predict what impland and the size of the implant should be (pacemakeers, I think)
Photon Versus Particle Therapy for Recurrent Lung Cancer; a Planning Study Based on a Reference Dataset of Patients.	Completed	No Results Available	NSCLC	Maastricht Radiation Oncology, Maastricht, Netherlands		https://ClinicalTrials.gov/show/NCT02029222	2013	Netherlands	ASJ	yes	IS application			2C25	Neoplasms		no	no	no	no							observational	cancer	Investigate to what extend proton and 12C-ion therapy decrease the amount of irradiated normal tissue in lung cancer patients treated with radiotherapy after an initial radiotherapy treatment
Mixed Meal Test in Type 1 Diabetes: Optimization of Artificial Pancreas-Pilot Study	Unknown status	No Results Available	Diabetes Mellitus Type 1	Other: Clamp-Mixed Meal Arm	Division of Endocrinology and Metabolic Diseases - University Hospital of Verona-Piazzale Stefani 1, Verona, Italy	https://ClinicalTrials.gov/show/NCT01800734	2012	Italy	ASJ	yes	preparation for future IS trials	Not mentioned	Diabetes Mellitus Type 1	5A10	Endocrine, nutritional or metabolic diseases	no	no	no	specified	no		PKPD	Metabolism and nutrition disorders	Glucose metabolism disorders (incl diabetes mellitus)	Metabolic Disorders (Including Metabolism, Hepatobiliary and Pancreatic)	specified	evaluation of optimized programming of a device	diabetes	to develop and to optimize an algorithm for artificial pancreas
Multimodality Assessment of Ventricular Scar Arrhythmogenicity.	Recruiting	No Results Available	Ventricular Tachycardia	Diagnostic Test: Generation of computational model from cardiac MRI.|Procedure: VT ablation	St George's University Hospitals NHS Foundation Trust, London, United Kingdom	https://ClinicalTrials.gov/show/NCT04632394	2021	UK	ASJ	yes	preparation for future IS trials						no	no	no	no							modelling a virtual organ	cardiology	use an MRI scan to generate a computer based model of the heart which can predict areas of the heart which are important in generating this rhythm disorder
Clinico-biological Data Collection Study of Metastatic Lung Cancer	Not yet recruiting	No Results Available	Lung Cancer	Procedure: Metastasis biopsy	Institut de Cancerologie de L'Ouest, Angers, France|Institut de Cancerologie de L'Ouest, St Herblain, France	https://ClinicalTrials.gov/show/NCT04944030	2023	France	ASJ	yes	preparation for future IS trials						no	no	unspecified	no							development of a prediction model	cancer	create new algorithms in order to help clinicians to predict treatment response
Clinico-biological Data Collection Study of Metastatic Breast Cancer	Recruiting	No Results Available	Breast Cancer	Procedure: Metastasis biopsy|Biological: Biomarkers blood, urine and microbiota samples|Behavioral: Patient Reported Outcome (PRO)	Institut de Cacerologie de l'ouest - site Paul Papin, Angers, France|Institut de cancerologie de l'Ouest, Saint Herblain, France	https://ClinicalTrials.gov/show/NCT03958136	2018	France	ASJ	yes	preparation for future IS trials						no	no	unspecified	33789635	paper about study itself						development of a prediction model	cancer	create algorithms in order to predict response and resistance to treatment
Automated Detection of Metastatic Bone Disease on Bone Scintigraphy Scans	Active, not recruiting	No Results Available	Metastatic Bone Tumor	Other: Deep learning based detection of metastatic bone disease on bone scintigraphy scans.	Maastricht University, Maastricht, Limburg, Netherlands	https://ClinicalTrials.gov/show/NCT05110430			ASJ	no	none																diagnostic study	cancer	development of a deep learning algorithms to detect bone metastasis
State of the Art Photon Therapy Versus Particle Therapy for Small Lung Tumors; a Planning Study Based on a Reference Dataset of Patients	Completed	No Results Available	Non Small Cell Lung Cancer	MAASTRO clinic, Maastricht, Limburg, Netherlands		https://ClinicalTrials.gov/show/NCT02038413			DJ	no	none	Not mentioned	Non Small Cell Lung Cancer	2C25.Y	Neoplasms								Neoplasms benign, malignant and unspecified (incl cysts and polyps)	Respiratory and mediastinal neoplasms malignant and unspecified	Pulmonary	no	observational retrospective	cancer	Compared to conventional radiotherapy with photons (CRT), particle therapy (PT) has the potential to inflict maximum damage on tumors with minimum collateral damage to neighboring healthy tissue. Given that the cost of particle therapy (PT) is considerably higher than that of conventional radiotherapy (RT) with photons, it is necessary to establish whether these higher costs are worthwhile in lig…
Studying of Natural Constituents' Treatment of Plantar Warts	Recruiting	No Results Available	Plantar Wart	Drug: Banaba Leaf Extract	Soad A. Mohamad, Minya, Egypt	https://ClinicalTrials.gov/show/NCT05592041			DJ	no	none																interventional randomized Controlled Clinical Studying of Natural Constituents' Anti-HPV Potential for Treatment of Plantar Warts	plantar wart (dermatology/virology)	use of a herbal extract in the form of Bigel (Other Name: moringa banna nigella) to treat plantar warts
Role of Spinal Load in the Pathophysiology of Lumbar Spinal Stenosis	Recruiting	No Results Available	Lumbar Spinal Stenosis	Other: Collection of health-related data	Department of Spine Surgery, University Hospital Basel, Basel, Switzerland	https://ClinicalTrials.gov/show/NCT05523388	2022	Switzerland	DJ	yes	IS application			FA82	Diseases of the musculoskeletal system or connective tissue		no	no	no	no							observational prospective study	lumbar spinal stenosis	In summary: in silico is used to analyse the data and predict models after the trial; assesses sagittal spinal balance and motion in patients with sLSS using an optoelectronic method based on infrared cameras and retroreflective markers and elicits paraspinal muscle fatigue using a modified version of the Biering-Sørensen test and compares sagittal spinal balance and motion before and after the f…
Statistical Parametric Mapping (SPM 1D) for Stroke and Trans-tibial Amputation	Completed	No Results Available	Stroke|Amputation	Diagnostic Test: 3D Gait Analysis with Statistical Parametric Mapping	Tan Tock Seng Hospital, Singapore, Singapore	https://ClinicalTrials.gov/show/NCT04169594			DJ	no	none																observational to build decision support tool	stroke	This is a pilot study on the use of 3D gait analysis using motion capture in combination with Statistical Parametric Mapping in patients with unilateral hemiplegic stroke and unilateral lower limb amputation. Data collected will then be compared against a normative dataset.The findings from this study will then be used to build a decision support tool in combination with clinical analysis which c…
Mechanically-Assisted and Non-Invasive Ventilation for Breathing-related Tumor Motion Mitigation.	Recruiting	No Results Available	Optimization of Motion Mitigation Strategies by Mechanically-Assisted Non-Invasive Ventilation	Device: MANIV|Other: Spontaneous DIBH	Cliniques Universitaires Saint-Luc, Woluwe-Saint-Lambert, Bruxelles, Belgium	https://ClinicalTrials.gov/show/NCT04457102			DJ	no	none																Multicentric prospective interventional or retrospective observational study	cancer/upper-abdominal tumors	5 arms study. Arm1 - standard treatment. Arm2,3,4 - interventional. Arm 5-Data on tumor position and its residual motion from patients included in the arm n°3 will be used to compute the planned and in silico delivered dose distribution with PBS PT.
Epidemiology of Surfactant Protein-B Deficiency	Recruiting	No Results Available	Lung Diseases|Respiratory Distress Syndrome, Newborn|Pulmonary Surfactant|Lung Diseases, Interstitial	Washington University School of Medicine, Saint Louis, Missouri, United States		https://ClinicalTrials.gov/show/NCT00014859			DJ	no	none		Respiratory distress syndrome in newborn										Respiratory, thoracic and mediastinal disorders	Neonatal respiratory disorders	Lung	no	observational prospective study	risk of neonatal respiratory distress syndrome (RDS), lung diseases	The purpose of this study is to test the hypothesis that excess, rare, functionally disruptive single nucleotide polymorphisms (SNPs) characterize genes (e.g., the surfactant protein-B gene)(SFTPB) and gene networks (e.g., the pulmonary surfactant metabolic network or other gene networks that regulate alveolar type 2 cell function) associated with increased risk of neonatal respiratory distress s…
A New Posaconazole Dosing Regimen for Paediatric Patients With Cystic Fibrosis and Aspergillus Infection	Recruiting	No Results Available	Cystic Fibrosis|Aspergillosis	Drug: Posaconazole 100 MG [Noxafil]|Drug: Posaconazole 40 MG/ML	Motol University Hospital, Prague, Czechia|Centre hospitalier universitaire Dijon Bourgogne, Bourgogne, France|Centre hospitalier universitaire Grenoble Alpes, Grenoble, France|Centre hospitalier universitaire de Montpellier, Montpellier, France|Katholisches Klinikum Bochum gGMBH, Klinik für Kinder- und Jugendmedizin der Ruhr-Universität Bochum, St. Josef Hospital, Bochum, Germany|Technische Univ…	https://ClinicalTrials.gov/show/NCT04966234	2021	Czechia, France, Germany, Greece, Ireland, Italy, Netherlands, Portugal, Spain, Switzerland, United Kingdom	EC	yes	IS application			CA82.4/CA25	Diseases of the respiratory system		yes	yes	specified	no		PKPD					parallel group trial to compare treatment with placebo	Children and Adolescents With Cystic Fibrosis and Aspergillus Infection	2/3 of patients in active group, receiving posaconazole for CF or Aspergiullus infection; intensive PK study to compute PK parameters by NCA
Optimisation of Potential Dental Implant Sites Protection for Rehabilitation in Patients With Head and Neck Cancer: Impact of Virtual Implants Visualisation on Dosimetry (OPPIDOM)	Recruiting	No Results Available	Squamous Cell Carcinoma of Head and Neck|Oropharyngeal Squamous Cell Carcinoma|Oral Cavity Squamous Cell Carcinoma	Other: Optimisation of dental implant sites protection from irradiation	Institut de cancérologie Strasbourg Europe, Strasbourg, France	https://ClinicalTrials.gov/show/NCT04801472	2021	France	EC	yes	IS application			2D60.0/2B6A.0/ 2B6E.0	Neoplasms		no	no	no	no							open study evaluating toxicity, quality iof life and dental implant survival rate in cancer patients needing dental rehabilitation	Patients with oral cavity or oropharyngeal squamous cell carcinoma	virtual dental implants visualised by the dental surgeon on scanner image, to assist optimal treatment plan
A Study of the Safety of Targeted AAA Screening	Not yet recruiting	No Results Available	AAA - Abdominal Aortic Aneurysm	Other: No Intervention Given	University of Leicester, Leicester, United Kingdom	https://ClinicalTrials.gov/show/NCT03365050	2021	UK	EC	yes	IS application	Not mentioned	Abdominal Aortic Aneurysm	BD50.4	Diseases of the circulatory system	yes	yes	no	no	no			Vascular disorders	Aneurysms and artery dissections	Cardiovascular System (Including Cardiac and Vascular	no	simulation of a hypothetical population based on primary care datasets, to evaluate the feasibility and safety of a targeted screening intervention	smokers at risk of abdominal aortic aneurysm	The intervention would be a targeted screening as opposed to the current age-based screening for AAA. The study is a data linkage project to use primary care datasets to identify subjects at risk, and the in silico aspect is to generate hypothetical populations from these datasets.
Molecular Mechanism of Trophinin in Cancer Invasion and Metastasis	Completed	No Results Available	Lung Cancer			https://ClinicalTrials.gov/show/NCT00166972	2005	Taiwan	EC	yes	IS application			2C25	Neoplasms		no	no	specified	no		disease progression model					modelling biomarker data	tissue data from patients who underwent surgery for NSCLC	combine the in silico biology and empirical methods to identify clinically useful biomarker of lung cancer from microarray gene expression profiles in public database
Protocol Design for Evaluating the Immunity of Bivalve Fluids From Anodonta Cygnea in SARS and COVID-19	Enrolling by invitation	No Results Available	Coronavirus Infections|Coronavirus Sars-Associated|SARS (Severe Acute Respiratory Syndrome)|COVID-19	Biological: Marine liquid and fluids|Biological: Impregnation|Biological: Incubation|Biological: Manipulation|Biological: Refrigeration	Instituto Politécnico de Bragança, Bragança, Portugal|ICBAS - University of Porto, Porto, Portugal	https://ClinicalTrials.gov/show/NCT05054075	2021	Portugal	EC	yes	IS application			1D65	Certain infectious or parasitic diseases		no	no	specified	no		PKPD					immunological, pulmonary, cardiac, gastrointestinal changes after incubation with treated fluids from bi-valve (??)	SARS, Covid, Coronavirus infections	really weird new age experiment, unclear if in patient or in vitro
Effect of Silibinin(A) as a Potential Anti-obesity Agent	Active, not recruiting	No Results Available	Overweight and Obesity|Hypercholesterolemia|Hypertriglyceridemia	Dietary Supplement: Silibinin A	Faculty of Nursing. Catholic University of Murcia, Murcia, Spain	https://ClinicalTrials.gov/show/NCT05069298			EC	no	none																parallel group trial to compare treatment with placebo	obesity	administration of a dietary supplement or a placebo for 3 months before every mean, comparison of body weight loss
Biomechanical Analysis of Arterial Tissue From Patient Suffering From Peripheral Artery Disease in the Lower Limb	Enrolling by invitation	No Results Available	Peripheral Arterial Disease	Other: Biomechanical analysis of femoralis superficialis atherosclerotic tissue|Radiation: CT or MR angiogram	UZ Leuven campus Gasthuisberg, Leuven, Belgium	https://ClinicalTrials.gov/show/NCT03985150			JiH	no	none																Improving treatment approach	Circulatory system (Atherosclerosis)	In silico simulation of arterial remodeling after balloon expansion to optimize PAD treatment methods
Mitochondrial Genetics of Presbycusis	Recruiting	No Results Available	Presbycusis|Age Related Hearing Loss	UH Angers, Angers, France		https://ClinicalTrials.gov/show/NCT03720964			JiH	no	none																Learning via candidate gene selection	Hearing loss	Use of IS for selection of candidate variants in the mitochondrial genome
Vitamin D Regulates the Expression of Glucocorticoid Receptors in Blood of Severe Asthmatic Patients	Completed	No Results Available	Effect of Drug	Drug: Vitamin D|Other: Placebo		https://ClinicalTrials.gov/show/NCT04443387	2012	USA	JiH	yes	IS application			CA23	Diseases of the respiratory system		no	no	specified	no		PKPD					RCT	Asthma	In silico tools (databases) were used to identify VitD targeted enriched pathways in response to steroids and asthma severity effects in relation to expression profiles. However, continuation of trial seems traditional set up
Study of New Mutations in Cone Disorders	Recruiting	No Results Available	Retinal Dystrophy, Cone-Rod|Cone Dystrophy|Cone Rod Dystrophy|Macular Degeneration	Genetic: Blood and/or skin biopsy	CHU lille, Lille, France	https://ClinicalTrials.gov/show/NCT04658251			JiH	no	none																functional study	Eye problems/Inherited Cone Disorders	functional analysis to learn on pathology as addition to high throughput in silico diagnosis
UNification of Treatments and Interventions for TInnitus Patients - Randomized Clinical Trial (UNITI-RCT)	Recruiting	No Results Available	Tinnitus	Other: Structured counseling|Device: Hearing aids|Other: Cognitive behavioral therapy|Other: Sound therapy	Tinnituszentrum Regensburg, Regensburg, Bavaria, Germany	https://ClinicalTrials.gov/show/NCT04663828	2021	Germany	JiH	yes	preparation for future IS trials						no	no	no	no							open label RCT, 4 interventions single or in combination. Which method when?	Hearing problems/Tinnitus	4th study aim: analyzing data of the clinical trial in combination with other recorded data (genetic and proteomic data, audiology data) to develop in silico models of tinnitus and a decision support system with the aim to aid in treatment decisions
A Study of the Pharmacokinetic and Pharmacodynamic Responses in Healthy and Altered Human Cardiovascular Systems	Terminated	No Results Available	Drug-Related Side Effects and Adverse Reactions|Cardiovascular System Disease	Drug: Albuterol Sulfate|Drug: Nicardipine Hydrochloride|Drug: Dobutamine Hydrochloride|Drug: Phenylephrine Hydrochloride|Drug: Verapamil Hydrochloride|Drug: Phentolamine Mesylate|Drug: Placebo	Addenbrooke's Hospital, Cambridge, Cambridgeshire, United Kingdom	https://ClinicalTrials.gov/show/NCT03098680	2017	UK	JiH	yes	IS application			XM…	Extension Codes		no	no	specified	no		PKPD					parallel group, 6 interventions affecting cardiovascular system + placebo	cardiology	Study aims to develop an in silico model of the human cardiovascular system that can be used to predict unwanted cardiovascular effects of drugs
Possible Effects of Propylthiouracil, Riociguat and Perphenazine on Circulation of Healthy Volunteers	Completed	No Results Available	Drug Drug Interaction|Safety Issues	Drug: Propylthiouracil, Riociguat, Perphenazine	UniversitätsKlinikum Heidelberg - Medizinische Klinik, Heidelberg, Germany	https://ClinicalTrials.gov/show/NCT04776499	2021	Germany	MP	yes	preparation for future IS trials						no	no	specified	no		PKPD					safety study of repurposed drugs	stroke	Phase I safety trial on request by the Federal Institute for Drugs and Medical Devices (BfArM)
Design and Development of a Novel Food Supplement for Osteoporosis Based on Gut Microbiome Mechanisms	Recruiting	No Results Available	Osteopenia|Postmenopausal Osteopenia	Dietary Supplement: Calcium and vitamin D supplement|Dietary Supplement: Calcium, vitamin D and prebiotic supplement|Dietary Supplement: Calcium, vitamin D and flavonoid supplement	Laboratory for Research of the Musculoskeletal System, Kifissia, Athens, Greece	https://ClinicalTrials.gov/show/NCT05421819	2022	Greece	MP	yes	preparation for future IS trials						no	no	specified	no		PKPD					parallel group trial to compare treatments	Bone Diseases	3 armed trial where in one arm flavonoids are used. The selection of flavonoids will take place through in vitro and in silico studies focusing on their interaction with pathways that regulate the activity of osteoclasts and osteoblasts. It is not stated however, if this is done on an individual basis based on patient characteristics. I assume rather not.
Characterizing Humoral Immune Response to Mosquito Bites	Recruiting	No Results Available	Malaria|Dengue	Biological: Mosquito bites	Shoklo Malaria Research unit (SMRU), Mae Sot, Tak, Thailand	https://ClinicalTrials.gov/show/NCT04478370	2021	Thailand	MP	yes	preparation for future IS trials						no	no	unspecified	no							identification and validation of immunological markers	Malaria and Dengue	This study is a human challenge model with five arms corresponding to controlled exposure to bites of uninfected laboratory-adapted colonies .
Biomechanical Reappraisal of Planning for Thoracic Endovascular Aortic Repair	Unknown status	No Results Available	Thoracic Aortic Aneurysm|Aortic Dissection|Aortic Diseases	Diagnostic Test: TEVAR patients	IRCCS Policlinico San Donato, San Donato Milanese, Milan, Italy	https://ClinicalTrials.gov/show/NCT03824626	2019	Italy	MP	yes	preparation for future IS trials						no	no	no	no							observational study to develop an insilico model	Vascular Diseases	Develop a computational mode (in silico patient-specific simulations) to provide information important for the aortic repair.
Clinical Study of Merlin's DiVeRt - Vascular Reconstruction Device and Delivery System	Recruiting	No Results Available	Intracranial Aneurysm, Wide Neck Aneurysm, Large Neck Aneurysm, Lesion	Device: DiVeRt	Vall De Hebron, Barcelona, Spain	https://ClinicalTrials.gov/show/NCT04589585			MP	no	none																sfety study of medical device	Vascular Diseases	Test a medical device that has performed required in-silico tests (anmong others).
Feasibility Study to Evaluate the Hybrid-Logic Closed Loop System in Type 1 Diabetes The DREAMED Trail	Completed	No Results Available	Type 1 Diabetes	Device: HLCL- Hybrid Logic Closed Loop System	Schneider Medical Center, Petach- Tikva, Israel	https://ClinicalTrials.gov/show/NCT02651181	2016	Israel	MS	yes	validation of IS trial results						no	no	specified	no		disease progression model					feasibility study of medical device	Diabetes	Feasibility Study to Evaluate the Hybrid-Logic Closed Loop System in Type 1 Diabetes. The combined algorithm Hybrid logic closed loop (HLCL) was tested 'In silico' and was proved to be safe and effective. The clinical study collected data in a supervised environment in a camp.
Maternal Transcriptomic Regulation of the Preimplantation Embryo	Unknown status	No Results Available	Fetal Origin of Adult Diseases	Dietary Supplement: Fitness program|Behavioral: Stop smoking|Procedure: Endometrial fluid collection	IVI Valencia, Valencia, Spain	https://ClinicalTrials.gov/show/NCT02813746			MS	no	none																understand epigenetic and transcriptomic mechanisms that regulate fetal origin of adult diseases (FOAD)	Fetal Origin of Adult Diseases	novel maternal endometrium-based mechanism was applied in order to understand and prevent the developmental origin of adult diseases induced during embryonic implantation either by metabolic disorders of future mothers who have developed obesity or by the exposure to certain contaminants such as tobacco
Dystonia Image-based Programming of Stimulation: A Prospective, Randomized, Double-blind Crossover Trial	Recruiting	No Results Available	Dystonia|Deep Brain Stimulation	Other: DBS programming	Department of Neurology, University Hospital Würzburg, Würzburg, Bavaria, Germany	https://ClinicalTrials.gov/show/NCT05097001	2021	Germany	MS	yes	validation of IS trial results						no	no	no	34924027	IS application						feasibility of image-guided programming of pallidal deep brain stimulation (DBS)	dystonia	In the exploratory study computer model was used to predict optimal individualized stimulation settings in patients with dystonia vs. best clinical clinical programing.
NSCLC Isotoxic Hypofractionated Radiotherapy	Recruiting	No Results Available	Carcinoma, Non-Small-Cell Lung	Radiation: isotoxic hypofractionation	The Second Hospital of Hebei Medical University, Shijiazhuang, Hebei, China	https://ClinicalTrials.gov/show/NCT03606291	2019	China	MS	yes	IS application			2C25.Y	Neoplasms		no	no	no	no							investigation of use of an individualized radiotherapy	Non-small cell lung cancer (NSCLC)	In the interventional open label trial, concept of hypofractionated radiotherapy was investigated in order to further improve patient survival.
NSCLC Isotoxic Hypofractionated Chemoradiotherapy	Recruiting	No Results Available	Carcinoma, Non-Small-Cell Lung	Radiation: isotoxic hypofractionated group	The Second Hospital of Hebei Medical University, Shijiazhuang, Hebei, China	https://ClinicalTrials.gov/show/NCT03606239	2019	China	MS	yes	IS application			2C25.Y	Neoplasms		no	no	no	no							same as abover - identical	same as above	same as above
Breakfast Test Products and Acute Satiety Scores	Completed	No Results Available	Obesity	Other: whole wheat bread yeast basis|Other: Oatmeal|Other: Cheerios|Other: whole wheat sourdough bread|Other: standard breakfast	TNO Quality of Life, Zeist, Utrecht, Netherlands	https://ClinicalTrials.gov/show/NCT02575131	2015	Netherlands	MV	yes	preparation for future IS trials						no	no	no	no							Interventional crossover trial	Nutrition; satiety prediction	Crossover trial studying satiety after intake of different foods, aiming to develop an in vitro screening tool and in silico model to predict satiating properties of food products and ingredients
Medications in Breast Milk: A Convenience Pharmacokinetic Study	Recruiting	No Results Available	Pregnancy Related	Drug: The MedMilk study	Indiana University, Indianapolis, Indiana, United States	https://ClinicalTrials.gov/show/NCT05099484	2021	USA	MV	yes	preparation for future IS trials						no	no	specified	no		popPK					Obervational cohort study	PK in breastfeeding	PK study (in milk and infant blood) for OTC drugs taken by breastfeeding women as part of their usual routine.
Proton Therapy Research Infrastructure- ProTRAIT- Neuro-oncology	Recruiting	No Results Available	Astrocytoma|Ependymoma|Ganglioglioma|Oligodendroglioma|Optic Nerve Glioma|Meningioma|Nerve Sheath Neoplasms|Adenoma|Craniopharyngioma|Hemangiopericytoma|Germinoma|Neurilemmoma	Other: ProTRAIT	Maastricht Radiation Oncology, Maastricht, Limburg, Netherlands|Holland PTC, Delft, Zuid-Holland, Netherlands|Universitair Medisch Centrum Groningen, Groningen, Netherlands	https://ClinicalTrials.gov/show/NCT04648462	2018	Netherlands	MV	yes	IS application			2A00-2A02	Neoplasms		yes	no	no	no							Registry	Proton therapy	Data infrastructure for proton therapy patients, intended to facilitate ongoing calibration of prediction models for normal tissue complications. (These prediction models are used in "in-silico planning studies" for patient selection for proton therapy: if a benefit is predicted in silico, this patient will receive proton therapy.)
Standardized Olive Leaf Capsules; as a Co-therapy in the Treatment of COVID-19 Patients	Not yet recruiting	No Results Available	Covid19|COVID-19 Respiratory Infection|Symptoms and Signs|COVID-19 Acute Bronchitis|Disseminated Intravascular Coagulation	Dietary Supplement: Nusapure standardized olive leaves capsule, 750 mg (50% oleuropein)	https://ClinicalTrials.gov/show/NCT04873349	https://clinicaltrials.gov/study/NCT04873349	2021	Egypt	MV	yes	validation of IS trial results						no	no	specified	no		PKPD					Randomized interventional, parallel groups	Covid-19	Study of olive leave capsules as co-therapy for Covid-19 treatment. Olive leaves had been identified as cancidate components by "in silico, computational and in vitro studies".
Hydroxychloroquine in Combination With Sirolimus and Dexamethasone for Treating COVID-19 Patients	Withdrawn	No Results Available	COVID-19 Patients	Drug: HCQ & AZ vs HCQ+SIR	King Hussein Cancer Center, Amman, Jordan	https://ClinicalTrials.gov/show/NCT04374903	2022	Jordan	MV	yes	validation of IS trial results						no	no	specified	no		PKPD					Randomized interventional, parallel groups	Covid-19	Study of Hydroxychloriquine (HCQ) plus azithromycin vs. HCQ plus sirolimus for treating Covid-19. Siroliums had been identified as candidate drug by "in-silico and in-vitro models".
Developing and Testing AI Models for Fetal Biometry and Amniotic Volume Assessment in Fetal Ultrasound Scans.	Completed	No Results Available	Small for Gestational Age Infant|Fetal Growth Restriction|Oligohydramnios|Polyhydramnios	Diagnostic Test: Classification and segmentation deep learning models	Centre de Radiologie Abou Madi, Casablanca, Morocco|Centre Hospitalier Cheikh Khalifa, Casablanca, Morocco|Centre Hospitalier Universitaire Ibn Rochd, Casablanca, Morocco|Mohamed VI University International Hospital, Casablanca, Morocco|Centre Hospitalier Universitaire Hassan II Fes, Fes, Morocco|Centre Hospitalier Universitaire Mohammed VI Oujda, Oujda, Morocco	https://ClinicalTrials.gov/show/NCT05059093			NS	no	none																diagnostic test validation study	obstetrics	validation of a deep learning based ultrasound diagnostic test for small for gestational age infants
Phase I Multicenter Trial Combining Nivolumab, Ipilimumab and Hypo-fractionated Radiotherapy for Pretreated Advanced Stage Non-small Cell Lung Cancer Patients	Terminated	No Results Available	Non-small Cell Lung Cancer	Radiation: hypofractionated radiotherapy|Drug: nivolumab|Drug: Ipilimumab	Assistance Publique Hôpitaux de Marseille, Marseille, France	https://ClinicalTrials.gov/show/NCT03509584	2018	France	NS	yes	IS application			2C25.Y	Neoplasms		no	no	specified	no		PKPD					phase I study	cancer	phase I study to assess drug safety
Search for New Genetic Causes of Hypercalcemia by Massively Parallel Sequencing of a Genes Panel	Completed	No Results Available	Hypercalcemia	Genetic: genetic analysis with massively parallel sequencing	Caen Hospital University, Caen, France	https://ClinicalTrials.gov/show/NCT02908542	2015	France	NS	yes	IS application			5B91.0	Endocrine, nutritional or metabolic diseases		no	no	unspecified	no							genetic study	endocrinology	genetic study of hypercalcaemia patients
Premature Coronary Artery Disease - Clinical and Molecular Genetic Aspects	Unknown status	No Results Available	Coronary Artery Disease|Myocardial Infarction|Atherosclerosis	Aarhus University Hospital, Skejby, Aarhus, Denmark		https://ClinicalTrials.gov/show/NCT02146872			NS	no	none																genetic study	cardiology	exome analysis of patients with cardiovascular disease. Description includes statement that 'variants will be filtered on the basis of … and in-silico prediction tools' without any further details
Safety, Tolerability, Efficacy and Optimal Dose Finding Study of BAF312 in Patients With Relapsing-remitting Multiple Sclerosis	Completed	Has Results	Relapsing-remitting Multiple Sclerosis	Drug: BAF312|Drug: Placebo	Novartis Investigative Site, Cullman, Alabama, United States|Novartis Investigative Site, San Francisco, California, United States|Novartis Investigative Site, Centennial, Colorado, United States|Novartis Investigative Site, Miami, Florida, United States|Novartis Investigative Site, Pompano Beach, Florida, United States|Novartis Investigative Site, Tallahassee, Florida, United States|Novartis Inv…	https://ClinicalTrials.gov/show/NCT00879658	2009	USA, Canada, Finland, Germany, Hungary, Italy, Norway, Poland, Russia, Spain, Switzerland, Turkey	NS	yes	IS application			8A40.0	Diseases of the nervous system		no	no	specified	26083135 23764350	IS method	PKPD					phase II dose-response study	neurology	dose-response study in relapsing/remitting MS. The reference to in-silico refers to 'Modelling and simulation' used to establish optimal dose, but looking at the results I think this was something like MCP-Mod
Comparing Pulmonary Vein Isolation to Pulmonary Vein Isolation + OPTIMA Ablation in Patients Undergoing Ablation for Atrial Fibrillation	Recruiting	No Results Available	Atrial Fibrillation Chronic	Device: OPTIMA-guided catheter ablation|Device: Standard PVI	Johns Hopkins Hospital, Baltimore, Maryland, United States	https://ClinicalTrials.gov/show/NCT04101539	2019	USA	SW	yes	IS application		Atrial Fibrillation Chronic	BC81.32	Diseases of the circulatory system	yes	maybe	no	no	no			Cardiac disorders	Cardiac arrhythmias	Cardiac	no	Randomized interventional, parallel groups	heart defects - atrial fibrillation	indvidualized computer models of the heart are used in the active arm to determine where ablation is applied. This treatment is combined with the standard of care (SoC) and the randomized comparison is wrt to the SoC alone (previous trials did not show a benefit of ablation & SoC over SoC).
Evaluation of a Simulation-Based Educational Tool for Personalized Feedback in Insulin Therapy Management	Terminated	No Results Available	Type 1 Diabetes Mellitus	Behavioral: iBOLUSED	University of Virginia Center for Diabetes Technology, Charlottesville, Virginia, United States	https://ClinicalTrials.gov/show/NCT01767831			SW	no	none		Type 1 Diabetes Mellitus			no							Metabolism and nutrition disorders	Glucose metabolism disorders (incl diabetes mellitus)	Metabolism	yes	case-crossover	diabetes management	Subjkects are provided feedback to their diabetis management. Users provide relevant diary data on their diet and self-administred treatments. In response a simulation based feedback is given to participants aiming at improving treatment effectiveness (reduction of risk through out the day).
Identifying Risk Factors for Developing AKI in Sepsis	Completed	No Results Available	Sepsis|Acute Kidney Injury|Diabetic Ketoacidosis	Other: No intervention	Noah's Ark Children's hospital, Cardiff, South Glamorgan, United Kingdom	https://ClinicalTrials.gov/show/NCT04825639			SW	no	none																observational	diabetis ketoacidosis	"In silico" term is mentioned as virtual patient cohort is selected from existing databases, but no individualized simulations are peformed. The goal was to identify risk factors for sepsis.
Determining the Microbiota Composition of the Middle Meatus in Parkinson's	Completed	No Results Available	Parkinson Disease	Diagnostic Test: Nasal swab	Rush University Medical Center, Chicago, Illinois, United States	https://ClinicalTrials.gov/show/NCT03336697			SW	no	none																observational case-control	Parkinson	For the microbiome analysis functional predictions based on a computer program will be used to identify active/inactive genes as per KEGG database. The goal is determine differences in these patterns between a healthy and a population with Parkinson.
Serial MRI Scans During Radiation Therapy	Recruiting	No Results Available	Glioblastoma|Esophageal Cancer|Radiotherapy|Magnetic Resonance Imaging|MRI|Prostate Cancer|Vulvar Cancer|Pediatric Glioblastoma Multiforme	Diagnostic Test: MRI IMAGING	Brigham and Women Hospital, Boston, Massachusetts, United States|Dana Farber Cancer Institute, Boston, Massachusetts, United States	https://ClinicalTrials.gov/show/NCT04188535			SW	no	none																observational	cancer	Assessment if repeated MRI scans can forecaset recurrence using predictive models using MRI imaging biomarker data.
Study to Identify the Optimal Adjuvant Combination Scheme of Ipilimumab and Nivolumab in Melanoma Patients	Active, not recruiting	No Results Available	Stage III Skin Melanoma	Procedure: Surgery of the tumor|Drug: Infusion with ipilimumab 3 mg/kg q3wks|Drug: Infusion with nivolumab 1 mg/kg q3wks	Netherlands Cancer Institute, Amsterdam, NH, Netherlands	https://ClinicalTrials.gov/show/NCT02437279			SZ	no	none																Phase Ib	Melanoma	Phase Ib clinical trial associated with an immunological primary endpoint; there are 3 papers in pubmed refereing to this trial: https://www.ncbi.nlm.nih.gov/pmc/articles/PMC6343771/ ; https://www.nature.com/articles/s41591-020-01211-7 ; https://www.ejcancer.com/article/S0959-8049(21)00095-2/fulltext
Adaptation and Pilot Implementation of ePNa Clinical Decision Support for Utah Urgent Care Clinics	Active, not recruiting	No Results Available	Pneumonia	Other: Physician Survey|Device: ePNa-CheXED	American Fork Instacare, American Fork, Utah, United States|Layton Instacare, Layton, Utah, United States|Lehi Instacare, Lehi, Utah, United States|Intermountain Medical Center, Murray, Utah, United States|North Ogden Instacare, N. Ogden, Utah, United States|North Orem Instacare, Orem, Utah, United States|Utah Valley Instacare, Provo, Utah, United States|Herefordshire Instacare, Roy, Utah, United…	https://ClinicalTrials.gov/show/NCT04606849			SZ	no	none																RWD analysis	Urgent Care	prediction of the most appropriate treatment options is enhanced by well-designed clinical decision support - pilot study to improuve the CDSS
The Microbiome in Parkinson's Disease	Unknown status	No Results Available	Parkinson Disease	Diagnostic Test: Microbiome specimens in stool	Spectrum Health, Grand Rapids, Michigan, United States	https://ClinicalTrials.gov/show/NCT03129451			SZ	no	none	Not mentioned	Parkinson Disease	8A00.0	Diseases of the nervous system	yes							Nervous system disorders	Movement disorders (incl parkinsonism)	Nervous system	no	Observational	Parkinson	prediction of the response of the patient's microbiome in relation to in inflamotory status of the Parkinson's patients
COST (COvid STudio) ACTION: Study for the Evaluation of Specific Antibodies Anti Covid-19 Linked to Covid-19 Infection, Symptoms and Genetic Expression of ACE2 Polymorphisms in Patients (COST ACTION)	Unknown status	No Results Available	COVID-19	Other: BioMedomics COVID-19 IgM-IgG Rapid Test	AO San Paolo, Milan, IT, Italy	https://ClinicalTrials.gov/show/NCT04367402			SZ	no	none																Observational	Covid-19	secondary endpoint oin some biological variables
Augmentation of Volatile Biomarkers of Oesophageal and Gastric Adenocarcinoma From the Tumour Lipidome	Not yet recruiting	No Results Available	Breath Test|Oesophageal Cancer|Gastric Cancer|Augmentation|Diagnoses Disease	Dietary Supplement: Oral Stimulant Drink	Volatile Biomarker Group, Commonwealth Building, Hammersmith Hospital, Imperial College London, London, United Kingdom	https://ClinicalTrials.gov/show/NCT05600608			SZ	no	none																Interventional	Tumour Lipidome	pre-cilical studies to study mechanisme of action and construct in silico model
Mechanically-assisted Ventilation in the Treatment of Moving Tumours With Photon and Proton Therapies	Completed	No Results Available	Thoracic Neoplasm|Liver Cancer|Ventilator Lung|Radiotherapy; Complications	Diagnostic Test: Non-invasive mechanically-assisted ventilation|Diagnostic Test: Dynamic MRI acquisition|Diagnostic Test: Planning 4D-CT	Cliniques Universitaires Saint-Luc, Brussels, Belgium	https://ClinicalTrials.gov/show/NCT03226925	2017	Belgium	TF	yes	IS application			2D42/2C12.0	Neoplasms		no	no	no	no							"in-silico-planning analysis"	Cancer	Radiation therapy of moving tomours
Impact of Bladder Depletion on Mesorectal Movements During Radiotherapy in Rectal Cancer	Recruiting	No Results Available	Rectal Cancer	Procedure: Empty Bladder planning CT scan and CBCTs	Institut de Cacerologie de l'ouest - site Paul Papin, Angers, France|ICO René Gauducheau, Saint-Herblain, France	https://ClinicalTrials.gov/show/NCT04323722			TF	no	none																in-silico planning based on CT scan	Cancer	Effects of empty vs. filled bladder on radiation therapy
PRebiotic to IMprovE Calcium Absorption	Completed	No Results Available	Obesity	Dietary Supplement: Prebiotic: soluble corn fiber|Dietary Supplement: Placebo: maltodextrin	UCSF, San Francisco, California, United States	https://ClinicalTrials.gov/show/NCT03272542			TF	no	none																Randomized controlled trial of a nutrition intervention	Obesity	One of the secondary outcomes includes an in-silico prediction
Personalised Modeling and Simulation Procedures for the Differential Diagnosis of Dynapenia: a Study on Healthy Volunteers	Recruiting	No Results Available	Healthy	Diagnostic Test: Personalised musculoskeletal modeling	IRCCS Istituto Ortopedico Rizzoli, Bologna, Emilia-Romagna, Italy	https://ClinicalTrials.gov/show/NCT05091502	2022	Italy	TF	yes	preparation for future IS trials						no	no	no	no							Development of a diagnostic procedure	Healthy volunteers	Improvement of diagnosis of dynapenia (loss of muscle force) through modelling & simulation (in-silico)
GM604 Phase 2A Randomized Double-blind Placebo Controlled Pilot Trial in Amyotrophic Lateral Disease (ALS)	Completed	No Results Available	Amyotrophic Lateral Sclerosis	Drug: GM604|Drug: Placebo comparator	Massachusetts General Hospital, Boston, Massachusetts, United States|Columbia Medical Center NY, New York, New York, United States	https://ClinicalTrials.gov/show/NCT01854294			TF	no	none																Apparently some form of "in silico analysis" planned	Amyotrophic Lateral Sclerosis	"in silico analysis" provided as keyword
Dose Individualization of Pemetrexed - IMPROVE-II	Terminated	No Results Available	Non Small Cell Lung Cancer|Mesothelioma	Drug: Pemetrexed	Jeroen Bosch Hospital, 's-Hertogenbosch, Netherlands|Antoni van Leeuwenhoek, Amsterdam, Netherlands|Maastricht University Medical centre, Maastricht, Netherlands|Radboud university medical centre, Nijmegen, Netherlands|Erasmus University Medical Centre, Rotterdam, Netherlands	https://ClinicalTrials.gov/show/NCT03655821			YM	no	none	Phase IV	Non Small Cell Lung Cancer	2C25.Y	Neoplasms								Neoplasms benign, malignant and unspecified (incl cysts and polyps)	Respiratory and mediastinal neoplasms malignant and unspecified	Pulmonary	specified	Phase4 - interventional: Open label, double arm, randomized (PK) study	Cancer (Non-small Cell Lung Cancer or Mesothelioma)	Development of safe and effective individualized dosing regimen for pemetrexed. The primary outcomes are: -Exposure (AUC) [ Time Frame: 24 hours ] (mg*h/l) -The fraction (percentage) of patients with attainment of therapeutic exposure with BodySurfaceArea-based dosing versus renal function-based dosing. [ Time Frame: 3 months ]
Dose Escalated Adaptive RadioTherapy in Definitive Chemo-radiotherapy for Esophageal Cancer	Terminated	No Results Available	Esophageal Cancer	Radiation: Radiotherapy dose escalation	Odense Universityhospital, Odense, Fyn, Denmark|Rigshospitalet, Copenhagen, Hovedstaden, Denmark|Aarhus University Hospital, Aarhus, Midtjylland, Denmark	https://ClinicalTrials.gov/show/NCT04086901			YM	no	none																Interventional (Randomised controlled (parallel) open label trial) - Radiotherapy dose escalation	Cancer (Oesophageal)	Examine the effect of escalation of increasing the radiation dose to the most Positron Emissions Tomografi (PET) avid part of the tumour and lymph nodes compared to a standard uniform dose distribution. Conducted with modern radiotherapy techniques, including advanced dose calculation algorithms, daily image guidance, and adaptation of the treatment plan during treatment if needed.
ART: Anal Squamous Cell Carcinoma: Investigation of Functional Imaging During chemoRadioTherapy	Completed	No Results Available	Anal Cancer	Churchill Hospital, Oxford, United Kingdom		https://ClinicalTrials.gov/show/NCT02145416			YM	no	none																Observational - prospective cohort study - Functional imaging	Cancer (Anal Squamous Cell Carcinoma)	Imaging study of all consecutive, eligible patients receiving Radical Chemoradiation Therapy (CRT) for anal cancer evaluating (primary outcome) changes on Diffusion Weighted Magnetic Resonance Imaging during CRT in anal cancer.
Study of Immune Tolerance and Capacity for Wound Healing of Patients With Recessive Dystrophic Epidermolysis Bullosa (RDEB)	Unknown status	No Results Available	Recessive Dystrophic Epidermolysis Bullosa	Other: Blood collection|Other: Skin biopsies	Service de dermatologie Necker Hospital for sick children, Paris, France|Inserm U781 Service de Génétique Necker Hospital for sick children, Paris, France|Guy's and ST Thomas NHS Foundation trust/Guy's Hospital, London, United Kingdom	https://ClinicalTrials.gov/show/NCT01874769			YM	no	none																Observational - cohort study	Immuno-dermatology _ Rare Disease "Recessive Dystrophic Epidermolysis Bullosa" (RDEB)	Populations of keratinocytes and fibroblasts isolated from punch biopsies (in characterized Recessive Dystrophic Epidermolysis Bullosa patients) will be analyzed for their proliferative capacity
Effects of Almond Consumption on Innate and Adaptive Immune System	Recruiting	No Results Available	Immune System	Behavioral: Almond intervention|Behavioral: Control	IISPV, Reus, Tarragona, Spain	https://ClinicalTrials.gov/show/NCT05026242			YM	no	none																Interventional - Randomised controlled (parallel) single-blinded (outcome assessor) study	Immunology - Nutrition	Evaluate the effects of almond consumption on the changes in innate myeloid and lymphoid cells (primary outcome) and changes in lymphocyte subsets; immune cells activity and inflammatory markers and related molecules in plasma/serum (secoundary outcomes)
In Silico Trials of Surgical Interventions	Not yet recruiting	No Results Available	Cardiovascular Diseases		Department of Cardiovascular Sciences, University of Leicester, Clinical Sciences Wing,, Leicester, Leicestershire, LE3 9QP, United Kingdom	https://clinicaltrials.gov/study/NCT05853536	2019	UK		yes	preparation for future IS trials			BE2Z	Diseases of the circulatory system		no	no	no	36350978	IS application								The project aims to establish a database of cardiovascular patients using HES and linked mortality data. This database will be used to model trials in silico with the aim of informing the design of future cardiovascular trials in the United Kingdom.
Computation Prediction of Drug Response Based on Omics Data	Enrolling by invitation	No Results Available	Breast Cancer	OTHER: virtual anti-cancer drug	Shuhua Zhao, Beijing, Beijing, 100142, China	https://clinicaltrials.gov/study/NCT05833802	2023	China		yes	validation of IS trial results			2C6Z	Neoplasms		no	no	specified	31561483 34157485 26928437	Multi-Omics risk assessment research costs estimation	PKPD							The goal of this observational study is to assess the performance of computational medicine technology in predicting patients response to anticancer drugs based on omics data.The main question it aims to answer is test consistency between the computing drug response and the response of real-world clinical trials. Participants will take part in silico.
Prediction in Silico of Pathological Response in a Prospective Cohort Study of Early Breast Cancer Patients	Not yet recruiting	No Results Available	Breast Cancer	PROCEDURE: Biopsy|PROCEDURE: Blood samples|BEHAVIORAL: Questionnaires	Institut de Cancérologie de l'Ouest, Angers, 49055, France|Institut de Cancérologie de l'Ouest, Saint-Herblain, 44805, France	https://clinicaltrials.gov/study/NCT05981326	2023	France		yes	preparation for future IS trials			2C6Z	Neoplasms		no	no	specified	no		PKPD							Breast cancer (BC) is the most common cancer in women in France with nearly 58,500 new cases and 12,150 deaths estimated in 2018 . Two major achievements have been made in the last five years for breast cancer patients. The first is therapeutic with the approval of immune checkpoint inhibitors in advanced and early triple-negative BC (TNBC) and the impressive efficacy of new antibody-drug conjuga…
Capture of Healthy Gut Bacteria Associated to High Fiber Diet	RECRUITING	No Results Available	General Population		CRNH Auvergne, Clermont-Ferrand, 63009, France	https://clinicaltrials.gov/study/NCT06166810				no	none																		The role of the intestinal microbiota on health is now well recognised, and diet is one of the factors influencing the maintenance of a healthy intestinal microbiota. More specifically, the consumption of fruit, vegetables and cereals is associated with good health and, in particular, with an increase in the relative abundance of bacterial groups described as beneficial. To date, a large number o…
In Silico Study Assessing the Impact of Inclisiran on Major Adverse Cardiovascular Events in Patients With Established Cardiovascular Disease	Completed	No Results Available	Atherosclerotic Cardiovascular Disease	DRUG: Inclisiran sodium|DRUG: Placebo|DRUG: Ezetimibe|DRUG: Evolocumab	Novartis Investigative Site, Rueil-Malmaison, 92563, France	https://clinicaltrials.gov/study/NCT05974345	2023	France		yes	IS application			BA5Y	Diseases of the circulatory system		no	no	specified	no		PKPD							Study CKJX839B1FR01 in an In silico trial to predict the efficacy of Inclisiran therapy on major adverse cardiovascular events (MACE) and cardiovascular (CV) death in virtual patients with atherosclerotic cardiovascular disease (ASCVD) and elevated LDL-C.
An In Silico Trial to Evaluate Prospectively the Performance of a Radiomics Algorithm for UIP Compared to Medical Doctors	COMPLETED	No Results Available	Idiopathic Pulmonary Fibrosis|Interstitial Lung Disease|Radiomics	OTHER: Radiomics model to classify between IPF with UIP pattern and ILDs without UIP pattern	Maastricht University, Maastricht, Limburg, 6229ER, Netherlands	https://clinicaltrials.gov/study/NCT05784207				no	none																		The purpose of this study is to compare AI performance to doctor's performance in the evaluation of IPF/UIP and ILDs without UIP(proven by biopsy).
Development of Non-invasive Methods to Study Gut Microbiome - Nutrition - Host Interactions	RECRUITING	No Results Available	Healthy	OTHER: Screening visit|OTHER: Lactulose test|OTHER: Administration of standardized meals with characterized dietary fiber content	Center of Investigation in Clinical Nutrition (CICN), UCLouvain/CICN, Ottignies-Louvain-la-Neuve, Brabant Wallon, 1348, Belgium|Metabolism and Nutrition research group (MNUT), Louvain Drug Research Institute (LDRI), UCLouvain, Woluwe-Saint-Lambert, Brussels, 1200, Belgium|Testing rooms of Institute of Neuroscience (IONS), UCLouvain/IONS, Woluwe-Saint-Lambert, Brussels, 1200, Belgium	https://clinicaltrials.gov/study/NCT05949411				no	none																		The aim of this study is to develop and validate an adequate protocol of volatolome (volatile metabolites) measurement in breath of human volunteers (18-65 years) to study gut microbiome - nutrition - host interactions in a general healthy population. For this purpose, breath volatile metabolites (BVM) will be analyzed throughout test days in fasting state and after standardized meals using selec…
CardioSeq: Impact of WGS in Individuals With CVD	ACTIVE_NOT_RECRUITING	No Results Available	Cardiovascular Diseases	DIAGNOSTIC_TEST: TruGenome Cardiovascular Disease test	Henry Ford Health System, Detroit, Michigan, 48202, United States	https://clinicaltrials.gov/study/NCT05656183				no	none																		This is a prospective, single-center, open-label study to investigate the diagnostic efficacy of the TruGenome CVD test and its impact on clinical management compared to usual care in individuals with cardiovascular disease. Diagnostic yield and changes of management (CoM) will be assessed both within the WGS group and compared to a contemporaneous, matched (2:1) usual care (UC) group sourced fro…
Biomarkers in the Diagnosis and Prognosis of NAFLD	RECRUITING	No Results Available	NAFLD|Obesity|Liver Fibrosis|Diabetes Mellitus, Type 2	DIAGNOSTIC_TEST: Plasma Test|DIAGNOSTIC_TEST: Plasma test|DIAGNOSTIC_TEST: Plasma test|DIAGNOSTIC_TEST: Plasma test|DIAGNOSTIC_TEST: Liver biopsy|DIAGNOSTIC_TEST: Visceral adipose tissue biopsy|DIAGNOSTIC_TEST: Liver elastography|DIAGNOSTIC_TEST: Blood test	Silvia Palmisano, Trieste, 34100, Italy	https://clinicaltrials.gov/study/NCT06098417				no	none																		Fibrosis is considered the leading cause of liver diseases and related mortality. Specifically, hepatic fibrosis is regarded as the consequence of reparative mechanisms initiated by hepatocytes in response to chronic damage. In Western countries, the main known etiologies include hepatitis (B and C), alcoholism, and non-alcoholic steatohepatitis (NASH). In particular, obesity is a determining fac…
Personalised Modeling and Simulations for the Differential Diagnosis of Dynapenia: Study on Patients With Osteoarthritis	COMPLETED	No Results Available	Osteoarthritis, Knee	DIAGNOSTIC_TEST: Personalised Musculoskeletal Modeling	IRCCS Istituto Ortopedico Rizzoli, Bologna, 40136, Italy	https://clinicaltrials.gov/study/NCT05795348	2023	Italy		yes	IS application			FA01	Diseases of the musculoskeletal system or connective tissue		no	no	no	27051510 and 6 other	model building paper others related to medicine								The ForceLoss study aims to develop personalised modeling and simulation procedures to enable the differential diagnosis for the loss of muscle force, namely dynapenia. The primary causes of dynapenia can be identified in a diffuse or selective sarcopenia, a lack of activation (inhibition), or suboptimal motor control. Each of these causes requires different interventions, but a reliable differen…
Neoadjuvant vs. Intraoperative vs. Adjuvant Resection Cavity Radiotherapy of Brain Metastases	RECRUITING	No Results Available	Brain Metastases|Radiotherapy	RADIATION: Preoperative Radiotherapy|RADIATION: Intraoperative Radiation|RADIATION: Postoperative Radiotherapy	Department of Radiotherapy, University of Heidelberg, Heidelberg, 69120, Germany	https://clinicaltrials.gov/study/NCT05871307	2024	Germany		no	validation of IS trial results			2D50	Neoplasms		no	no	no	no									Patients suffering from malignancies in advanced stages often develop brain metastases, which limit both the life span and the quality of life. Combining surgery and radiotherapy for resectable brain metastases is standard of care but there is a lot of controversy on which kind of radiotherapy is best suitable. Recently, first volumetric in-silico analyses point to theoretical advantages of neoad…
Epigenetic Memory of Vitamin D Supplementation	RECRUITING	No Results Available	Immune System Diseases|Infections|Healthy Lifestyle	DIETARY_SUPPLEMENT: Vitamin D3	Institute of Animal Reproduction and Food Research, Olsztyn, 10-478, Poland	https://clinicaltrials.gov/study/NCT06104111				no	none																		The investigators will study the mechanistic details of dietary programming of the epigenome at the example of epigenetic programming of primary human immune cells with the micronutrient vitamin D3. They will follow a small number of healthy adult volunteers individually over time while measuring per individual a large number of molecular and dynamic parameters that will be used for mechanistic m…
V-A ECMO AUTO Mode Registry	RECRUITING	No Results Available	Heart Failure	DEVICE: V-A ECMO AUTO Mode algorithm	Uniklinik RWTH Aachen, Aachen, NRW, 52074, Germany|HDZ NRW, Bad Oeynhausen, NRW, 32545, Germany|Herzzentrum Dresden GmbH, Dresden, Saxony, 01307, Germany|Universitäres Herz- und Gefäßzentrum Hamburg, Hamburg, 20251, Germany	https://clinicaltrials.gov/study/NCT05759377	2023	Germany		yes	preparation for future IS trials			BD1Z	Diseases of the circulatory system		no	no	no	no									Abiomed Impella V-A ECMO AUTO Mode - Observational Study
Development of Targeted RNA-Seq for Amyotrophic Lateral Sclerosis Diagnosis	RECRUITING	No Results Available	Amyotrophic Lateral Sclerosis	OTHER: RNA sequencing	CHU de Bordeaux, Bordeaux, France|CHU de Clermont-Ferrand, Clermont-Ferrand, France|CHU de Lyon, Lyon, France|La Timone, Marseille, France|CHU de Montpellier, Montpellier, France|CHU de Nîmes, Nîmes, France|CHU de Toulouse, Toulouse, France	https://clinicaltrials.gov/study/NCT06083584				no	none																		Genetic diagnosis of Amyotrophic Lateral Sclerosis (ALS) could identify the origin of the disease, potentially allowing the patient to pursue targeted/gene therapy. However, many familial forms of ALS are genetically undiagnosed, either because no variant has been detected in the genes of interest, or because the detected variant(s) have uncertain significance. Currently, molecular diagnosis take…
Black Bean (Phaseolus Vulgaris L.) Protein Hydrolysates Reduce Acute Postprandial Glucose Levels	Completed	No Results Available	PreDiabetes	DIETARY_SUPPLEMENT: Black bean protein hydrolysates (BPH)|OTHER: Commercial non-caloric beverage	Universidad de Guanajuato, Leon, Guanajuato, 37320, Mexico	https://clinicaltrials.gov/study/NCT05869344	2018	Mexico		yes	validation of IS trial results			5A40	Endocrine, nutritional or metabolic diseases		no	no	specified	yes	only medial in silico not on pubmed	PKPD							This work aimed to evaluate the acute effect of a black bean protein hydrolysate (BPH) on glucose levels in adults with normal glucose tolerance (NGT) and prediabetes. Twenty peptides were identified in BPH, and a followed in silico predictive digestion showed a release of several short-chain peptides with potential hypoglycemic potential. A double-blind, placebo-controlled, randomized clinical t…
Electrophysiological Effects of Potential QT Prolonging Drugs	Completed	No Results Available	Drug-induced QT Prolongation|Pharmacokinetics|Pharmacodynamics	DRUG: Clarithromycin|DRUG: Pimozide|DRUG: Placebo (Part 1)|DRUG: Moxifloxacin|DRUG: Cobicistat|DRUG: Moxifloxacin and Cobicistat|DRUG: Placebo (Part 2)	Spaulding Clinical Research, West Bend, Wisconsin, 53095, United States	https://clinicaltrials.gov/study/NCT05716854	2023	USA		yes	preparation for future IS trials			BE2Z	Diseases of the circulatory system		no	no	specified	28878692 30151907 29209226 28202629	in silico assesment of heart diseases	PKPD							Since 2005, FDA has required almost all new drugs be tested for their ability to prolong the QT interval through clinical studies. This requirement stems from the increased TdP risk QT interval prolongation can cause. However, the QT interval is an imperfect biomarker, as there are multiple drugs that can prolong the QT interval, without causing increased TdP occurrence. As such, numerous drugs l…
Usability and Clinical Effectiveness of an Interpretable Deep Learning Framework for Post-Hepatectomy Liver Failure Prediction	RECRUITING	No Results Available	Post-hepatectomy Liver Failure|Hepatocellular Carcinoma|Artificial Intelligence	OTHER: The explanation of deep learning framework (VAE-MLP) , including counterfactual explanations and layerwise relevance propagation|OTHER: The model prediction|OTHER: The model prediction and the explanation of deep learning framework (VAE-MLP) , including counterfactual explanations and layerwise relevance propagation	The First Affiliated Hospital of Sun Yat-Sen University, Guangzhou, Guangdong, 510000, China	https://clinicaltrials.gov/study/NCT06031818				no	none																		The goal of this in-silico clinical trial is to learn about the usability and clinical effectiveness of an interpretable deep learning framework (VAE-MLP) using counterfactual explanations and layerwise relevance propagation for prediction of post-hepatectomy liver failure (PHLF) in patients with hepatocellular carcinoma (HCC). The main questions it aims to answer are: * To investigate the usabil…
Online Adaptive Radiotherapy Using a Novel Linear Accelerator (ETHOS)	RECRUITING	No Results Available	Prostate Cancer|Head and Neck Cancer|NSCLC|SCLC|Esophageal Cancer|Bladder Cancer|Rectum Cancer|Cervix Cancer|Other Carcinoma	RADIATION: Online adaptive radiation therapy	Charité - Universitätsmedizin, Berlin, Germany	https://clinicaltrials.gov/study/NCT06116019				no	none																		The study focuses on the scientific and clinical evaluation of online adaptive radiotherapy (ART) using the Varian/SHS ETHOS treatment system. In this study, radiation treatment plans are dynamically adjusted on a daily basis over several weeks of therapy to account for anatomical shifts in either the tumour or adjacent normal tissue - a capability that has been difficult to achieve due to techni…
Neuron-specific Humoral and Cellular Immune Correlates of Structural and Functional Brain Connectomics in Neuropsychiatric Lupus	RECRUITING	No Results Available	Systemic Lupus Erythematosus	DIAGNOSTIC_TEST: MRI	IRCCS Ospedale San Raffaele, Milano, Italy	https://clinicaltrials.gov/study/NCT05880121				no	none																		Systemic lupus erythematosus (SLE) is the prototype systemic autoimmune disease. Neuropsychiatric SLE (NPSLE) is a major cause of morbidity. Its pathophysiology remains unclear and target autoantigens have not yet been identified. Site- specific autoantigen expression might correlate with imaging abnormalities. Based on existing expertise on the use of peptide/protein arrays and on antigen-specif…

## Sheet: chapter_names
1	Certain infectious or parasitic diseases
2	Neoplasms
3	Diseases of the blood or blood-forming organs
4	Diseases of the immune system
5	Endocrine, nutritional or metabolic diseases
6	Mental, behavioural or neurodevelopmental disorders
7	Sleep-wake disorders
8	Diseases of the nervous system
9	Diseases of the visual system
A	Diseases of the ear or mastoid process
B	Diseases of the circulatory system
C	Diseases of the respiratory system
D	Diseases of the digestive system
E	Diseases of the skin
F	Diseases of the musculoskeletal system or connective tissue
G	Diseases of the genitourinary system
H	Conditions related to sexual health
I	General diseases
J	Pregnancy, childbirth or the puerperium
K	Certain conditions originating in the perinatal period
L	Developmental anomalies
M	Symptoms, signs or clinical findings, not elsewhere classified
N	Injury, poisoning or certain other consequences of external causes
P	External causes of morbidity or mortality
Q	Factors influencing health status or contact with health services
R	Codes for special purposes
S	Supplementary Chapter Traditional Medicine Conditions
V	Supplementary section for functioning assessment
X	Extension Codes
